# Supplementary material for: Reprogramming of RNA silencing triggered by cucumber mosaic virus infection in Arabidopsis
Source: Genome Biol. 2021 Dec 15;22:340. doi: 10.1186/s13059-021-02564-z (PMC8672585; doi:10.1186/s13059-021-02564-z)
Supplement: Supplementary file 1 — Additional file 1: Supplementary tables. Table S1. Libraries used in this study. Table S2. miRNA accumulation (RPM) in mock and CMV-infected sRNA libraries. Table S3. 21-nt mRNA-derived sRNA accumulation (RPM) in mock and CMV-infected sRNA libraries. Table S4. 21-nt TE-derived sRNA accumulation (RPM) in mock and CMV-infected sRNA libraries. Table S5. vsiRNA-targeted genes identified by PARE sequencing. Table S6. Primers used in this study. [file 13059_2021_2564_MOESM1_ESM.xlsx]

## Sheet: Supplementary Table 1
Supplementary Table 1. Libraries used in this study
Library	Tissue	Total reads	Sequencing type	Origin
Mock bioreplicate 1	Rosette Mock/Control	15507105	sRNA	This study
Mock bioreplicate 2	Rosette Mock/Control	13021275	sRNA	This study
CMV bioreplicate 1	Rosette CMV infected	14194571	sRNA	This study
CMV bioreplicate 2	Rosette CMV infected	10932192	sRNA	This study
CMV bioreplicate 1	Rosette CMV infected	868546	PARE	This study
CMV bioreplicate 2	Rosette CMV infected	1289417	PARE	This study
AGO Mock Input bioreplicate 1	Rosette Mock/Control	5685807	sRNA (IP)	This study
AGO Mock Input bioreplicate 2	Rosette Mock/Control	16625653	sRNA (IP)	This study
AGO CMV Input bioreplicate 1	Rosette CMV infected	6116972	sRNA (IP)	This study
AGO CMV Input bioreplicate 2	Rosette CMV infected	17377955	sRNA (IP)	This study
AGO1 Mock bioreplicate 1	Rosette Mock/Control	10300235	sRNA (IP)	This study
AGO1 Mock bioreplicate 2	Rosette Mock/Control	9433691	sRNA (IP)	This study
AGO1 CMV bioreplicate 1	Rosette CMV infected	9473486	sRNA (IP)	This study
AGO1 CMV bioreplicate 2	Rosette CMV infected	11749764	sRNA (IP)	This study
AGO2 Mock bioreplicate 1	Rosette Mock/Control	8129025	sRNA (IP)	This study
AGO2 Mock bioreplicate 2	Rosette Mock/Control	8368249	sRNA (IP)	This study
AGO2 CMV bioreplicate 1	Rosette CMV infected	9295931	sRNA (IP)	This study
AGO2 CMV bioreplicate 2	Rosette CMV infected	7737736	sRNA (IP)	This study
AGO5 Mock bioreplicate 1	Rosette Mock/Control	8067322	sRNA (IP)	This study
AGO5 Mock bioreplicate 2	Rosette Mock/Control	5903854	sRNA (IP)	This study
AGO5 CMV bioreplicate 1	Rosette CMV infected	7790400	sRNA (IP)	This study
AGO5 CMV bioreplicate 2	Rosette CMV infected	8689607	sRNA (IP)	This study
AGO7 Mock Input bioreplicate 1	Rosette Mock/Control	16609878	sRNA (IP)	This study
AGO7 Mock Input bioreplicate 2	Rosette Mock/Control	14350376	sRNA (IP)	This study
AGO7 CMV Input bioreplicate 1	Rosette CMV infected	16039257	sRNA (IP)	This study
AGO7 CMV Input bioreplicate 2	Rosette CMV infected	11513398	sRNA (IP)	This study
AGO7 Mock bioreplicate 1	Rosette Mock/Control	6235143	sRNA (IP)	This study
AGO7 Mock bioreplicate 2	Rosette Mock/Control	9982945	sRNA (IP)	This study
AGO7 CMV bioreplicate 1	Rosette CMV infected	10882936	sRNA (IP)	This study
AGO7 CMV bioreplicate 2	Rosette CMV infected	9109032	sRNA (IP)	This study
2b Input CMV bioreplicate 1	Rosette CMV infected	19461217	sRNA (IP)	This study
2b Input CMV bioreplicate 2	Rosette CMV infected	10600164	sRNA (IP)	This study
2b CMV bioreplicate 1	Rosette CMV infected	12453557	sRNA (IP)	This study
2b CMV bioreplicate 2	Rosette CMV infected	10652623	sRNA (IP)	This study
CMV infection RNA sequencing	Rosette CMV infected	-	RNA sequencing	GSE137625
DNA methylation and H3K9me2 profiles in Wt Arabidopsis plants	10-day-old wild type seedlings	-	Bisulfite sequencing and ChIP followed by DNA sequencing	GSE146948
CMV-Δ2b infected and mock tissues	Rosette Mock/Control and CMV infected	-	sRNA	GSE19965 and GSE60929

## Sheet: Supplementary Table 2
Supplementary Table 2. miRNA accumulation (RPM) in mock and CMV-infected sRNA libraries.
miRNA family	Mock bioreplicate 1	Mock bioreplicate 2	CMV bioreplicate 1	CMV bioreplicate 2
miR156	279.61	421.384	224.246	481.225
miR157	400.748	587.246	289.635	871.831
miR158	2204.43	2427.46	16570.2	11587.2
miR159	4965.56	6964.69	2830.58	10438.9
miR160	33.8682	70.3255	150.587	264.021
miR161.1	2255.94	3359.13	564.846	654.024
miR161.2	1.57527	2.08512	114.046	61.4843
miR162	621.443	1095.83	406.182	1066.73
miR163	455.41	538.341	12794.1	14680.9
miR164	33.3957	66.1552	647.16	247.746
miR165	253.145	331.914	173.473	527.238
miR166	2069.74	3800.99	3106.37	5949.11
miR167	714.541	1404.99	1347.4	3783.7
miR168	252.515	431.81	8106.51	13831.6
miR169	9.13655	16.4914	18.0782	44.2044
miR170	1.89032	3.60157	10.5776	33.7561
miR171	11.4994	16.4914	49.4265	95.6422
miR172	19.2183	24.2632	725.242	585.106
miR173	24.7317	24.4528	92.6986	165.365
miR1886.1	0.315053	0.379113	0.576962	1.4065
miR1886.2	0.630107	0.379113	24.2324	15.4715
miR1886.3	0	0	0	0.401858
miR1888	1.26021	0.758226	2.50017	4.21951
miR2111	0	0.379113	3.46177	1.20557
miR2112	0	0	109.815	51.2369
miR2933	0.157527	0.189557	0.192321	0.602787
miR2934	0.315053	0.189557	0.576962	0.200929
miR2936	1.10269	0.758226	0.769283	0.803716
miR2937	0	0.56867	0	0.602787
miR2938	0.157527	0	0	0.200929
miR319	23.9441	26.917	1326.24	68.115
miR3434	0.157527	1.13734	0.384642	1.80836
miR3440	0.787634	0.947783	0.192321	0.401858
miR390	45.0526	90.0394	85.1981	293.557
miR391	229.201	381.388	1443.18	2069.17
miR393	121.453	168.137	1107	1539.92
miR3932	128.227	149.56	2.30785	5.42509
miR3933	0.315053	0	3.6541	6.83159
miR394	12.4446	20.093	113.662	68.115
miR395	10.7118	18.9557	1.53857	21.0976
miR396	1332.52	1937.08	1426.64	4914.32
miR397	0.157527	0	1.15392	1.4065
miR398	612.306	1747.9	2559.41	3925.55
miR399	13.0747	17.6288	0.769283	4.62137
miR400	0.157527	0.379113	4.03874	3.81765
miR401	0	0.189557	0.576962	0.200929
miR402	2.99301	3.22246	4.03874	3.61672
miR403	254.721	310.494	6038.49	6534.62
miR404	0.157527	0.379113	0	0
miR405	0.315053	0	0.576962	0
miR407	0.157527	0	0	0
miR408	195.018	564.879	539.46	789.049
miR413	0.157527	0.189557	0.961604	0
miR414	3.78064	0.947783	1.73089	0.200929
miR415	0.47258	0	0.384642	0
miR416	0	0	0.384642	0
miR417	0	0	0.192321	0
miR418	0.157527	0	0.961604	1.4065
miR419	0	0	0	0.200929
miR4221	0.157527	0.379113	0.384642	1.4065
miR4228	12.7597	10.9943	8.07747	5.62601
miR4240	0	0	0	0.200929
miR4243	0	0.379113	0	0.803716
miR4245	0	0	1.73089	0.602787
miR447	8.19139	12.3212	41.7336	45.41
miR447.2	1.89032	0.379113	22.5015	14.266
miR472	20.7935	35.4471	64.0428	151.3
miR5012	0.315053	0.947783	0.961604	2.00929
miR5013	0	0.189557	1.15392	1.80836
miR5014	1.26021	2.08512	2.88481	1.60743
miR5015	0	0	0	0.200929
miR5016	0.157527	0.189557	0.192321	0.200929
miR5018	0.315053	0	0.192321	0
miR5019	0	0.189557	0.576962	0.602787
miR5020	1.73279	1.89557	2.30785	1.60743
miR5021	6.77365	1.70601	0.961604	1.4065
miR5022	0	0.189557	0.384642	0.200929
miR5023	0	0	0.384642	0
miR5024	0	0.758226	1.92321	3.61672
miR5025	0	0	0.192321	0
miR5026	594.191	1192.69	134.048	156.323
miR5027	0.315053	1.3269	0.769283	0.200929
miR5028	0.630107	0.758226	17.5012	11.8548
miR5029	0.157527	0	0.576962	2.00929
miR5595	2.3629	3.03291	0.769283	0.401858
miR5629	0.157527	0.379113	0.769283	0.200929
miR5630	0	0	0.192321	0
miR5631	0.157527	0.189557	0.384642	0
miR5632	0	0	0.192321	0.200929
miR5633	0	0	0.576962	0.401858
miR5634	0	0.189557	5.00034	4.21951
miR5635	0.94516	0.189557	1.34625	1.80836
miR5636	0.630107	0.947783	0.769283	0
miR5637	0	0.56867	0.192321	0.602787
miR5638	0	0.379113	0.576962	0
miR5639	0	0	0.192321	0.401858
miR5640	0.94516	1.51645	9.61604	9.24274
miR5641	0.157527	0.189557	0.384642	0.803716
miR5642	5.19838	5.49714	4.42338	4.42044
miR5643	12.4446	15.3541	8.07747	6.02787
miR5644	0	0	0.192321	0.200929
miR5645	1.57527	3.22246	2.69249	3.21487
miR5646	0.630107	1.51645	0.576962	0.602787
miR5647	0	0	0.192321	0
miR5648	0.315053	0	0.769283	0.602787
miR5649	0	0.189557	0.192321	0.200929
miR5650	0.47258	0.189557	5.00034	0
miR5651	1.73279	1.51645	5.19266	4.8223
miR5652	0.47258	0.189557	0	0.200929
miR5653	12.1296	17.4392	13.6548	18.6864
miR5654	8.8215	9.85694	24.6171	15.8734
miR5655	0.157527	0	0	0
miR5656	0.157527	0.379113	0.192321	0.602787
miR5657	0	0	0.384642	0.401858
miR5658	6.14354	1.89557	2.88481	4.62137
miR5659	1.26021	1.3269	0.384642	0.401858
miR5660	0.94516	1.51645	0	0
miR5662	2.04785	3.03291	2.69249	0.602787
miR5663	0.787634	1.13734	21.3476	14.4669
miR5665	0.630107	0.189557	0	0.200929
miR5995	2.04785	1.70601	1.34625	0.200929
miR5996	3.15053	5.11803	3.26945	2.81301
miR5998	0	0	0.769283	0.803716
miR5999	0	0.189557	0	0
miR771	0.157527	0.56867	0.769283	0.602787
miR773	0	0.947783	0.384642	0.401858
miR774	0	0.189557	0	0.401858
miR775	6.61612	8.90916	24.4247	25.9199
miR777	0	0	2.30785	1.20557
miR778	0.157527	0	0.576962	0.602787
miR779.1	0	0	0.384642	0.200929
miR779.2	1.89032	0.379113	162.896	97.0488
miR780.1	0.157527	0.189557	3.07713	2.21022
miR780.2	0	0.56867	1.53857	1.80836
miR781	4.41075	4.17024	47.1186	29.7375
miR782	0.157527	0	0	0
miR8121	0	0.189557	0.576962	0.602787
miR8165	1.89032	1.89557	2.30785	2.81301
miR8166	0.787634	2.46424	11.9239	6.83159
miR8167	2.20537	3.41202	2.50017	2.00929
miR8168	0	0	0.192321	0.200929
miR8169	0.157527	0.189557	0.769283	1.00465
miR8170	0	0	0	0.200929
miR8171	0.47258	0	0.384642	0
miR8172	0.94516	0.758226	0.769283	2.61208
miR8173	0.47258	1.13734	0.192321	0.200929
miR8174	0.787634	0.56867	1.15392	2.00929
miR8175	38.1215	14.0272	24.0401	46.6156
miR8176	0.157527	0.189557	0.192321	0
miR8177	0.47258	0.56867	0.961604	1.4065
miR8178	0	0	0.192321	0.401858
miR8179	0.157527	0	0	0.200929
miR8180	0.94516	0.56867	0.769283	1.4065
miR8181	0.47258	0	0.576962	1.4065
miR8182	0	0	0	0.602787
miR8183	0.630107	1.13734	6.53891	0.602787
miR822	8.8215	21.2303	24.2324	33.1533
miR823	1.26021	2.46424	12.8855	12.4576
miR824	8.19139	11.1838	82.3133	89.6144
miR825	4.41075	4.17024	47.6956	73.3391
miR826	4.25322	6.44492	102.122	87.0023
miR827	57.8123	55.161	446.954	143.262
miR828	0.157527	0	2.69249	0
miR829	0.630107	0.758226	34.2331	24.1115
miR829.1	0.315053	0.56867	13.8471	18.2845
miR829.2	0.47258	0.56867	6.15427	5.62601
miR830	0	0.189557	1.34625	1.60743
miR831	0.315053	1.13734	0.384642	0
miR832	0.630107	0.56867	0.384642	0.200929
miR833	1.26021	1.13734	5.38498	4.8223
miR834	0.157527	0.56867	0	0
miR835	0.315053	0	0.384642	0.200929
miR836	0	0	0.192321	0
miR837	1.10269	0.56867	9.42372	1.4065
miR838	0.630107	0.379113	3.46177	2.41115
miR839	0.315053	0	1.15392	0.200929
miR840	4.88333	7.39271	95.1988	91.6237
miR841	2.99301	8.90916	4.42338	8.03716
miR842	0.787634	0.56867	0.961604	1.80836
miR843	0.47258	1.13734	1.15392	0
miR844	0.787634	0.379113	6.53891	3.81765
miR845	22.3688	41.5129	378.487	271.857
miR846	25.0467	20.2826	32.3099	49.6295
miR847	7.56128	14.2167	0.769283	2.41115
miR848	1.73279	3.22246	7.50051	8.23809
miR850	8.34892	18.9557	3.26945	5.02323
miR851	0	0.379113	0.769283	2.21022
miR852	0.315053	0.947783	0.576962	1.00465
miR853	0.157527	0	0.192321	0.803716
miR854	0	0.189557	0.192321	0.401858
miR855	0	0	0.769283	0
miR856	0	0	0	0.200929
miR857	0	0	0.384642	0
miR858	1.89032	1.70601	154.434	91.6237
miR859	0	0	7.30819	5.62601
miR860	0.315053	0	4.42338	3.41579
miR861	4.09569	3.41202	33.4638	40.5877
miR862	0.47258	1.13734	3.46177	1.80836
miR863	0.94516	0.758226	3.26945	3.41579
miR864	0.315053	0.56867	57.3116	21.9013
miR865	1.57527	1.3269	9.42372	5.02323
miR866	21.1086	21.4199	46.9263	36.971
miR867	0	0	0.384642	0.200929
miR868	0	0	2.11553	1.00465
miR869.2	1.57527	0.379113	2.30785	0.803716
miR870	0	0	1.53857	0.803716

## Sheet: Supplementary Table 3
Supplementary Table 3. 21-nt mRNA-derived sRNA accumulation (RPM) in mock and CMV-infected sRNA libraries.
mRNA	Mock bioreplicate 1	Mock bioreplicate 2	CMV bioreplicate 1	CMV bioreplicate 2
AT1G65540.1	1.89032	1.3269	3.46177	3.01394
AT5G07215.1	1.10269	1.70601	2.88481	2.81301
AT1G61970.2	0.47258	0.379113	0.961604	0.803716
AT3G43359.1	0.47258	0.379113	0.961604	0.803716
AT5G17910.1	0.47258	0.379113	0.961604	0.803716
AT5G57130.1	0.47258	0.379113	0.961604	0.803716
AT3G12760.1	0.630107	0.758226	1.53857	1.4065
AT5G63020.1	2.99301	2.27468	5.96195	5.22416
AT4G30790.1	0.630107	0.56867	1.15392	1.4065
AT5G12085.1	1.26021	0.947783	2.30785	2.41115
AT1G39270.1	2.20537	2.27468	5.38498	4.21951
AT2G23520.1	0.94516	0.758226	1.92321	1.80836
AT5G22792.1	1.26021	0.758226	2.11553	2.41115
AT2G38030.1	3.93817	4.73891	9.61604	9.84553
AT1G05750.1	0.157527	0.189557	0.384642	0.401858
AT1G10240.1	0.157527	0.189557	0.384642	0.401858
AT1G20050.1	0.157527	0.189557	0.384642	0.401858
AT1G37200.1	0.315053	0.379113	0.769283	0.803716
AT1G64390.1	0.157527	0.189557	0.384642	0.401858
AT1G67980.1	0.157527	0.189557	0.384642	0.401858
AT1G79890.1	0.157527	0.189557	0.384642	0.401858
AT2G06810.1	0.315053	0.379113	0.769283	0.803716
AT2G27760.1	0.157527	0.189557	0.384642	0.401858
AT2G29165.1	0.315053	0.379113	0.769283	0.803716
AT2G37740.1	0.157527	0.189557	0.384642	0.401858
AT3G01320.1	0.157527	0.189557	0.384642	0.401858
AT3G03620.1	0.315053	0.379113	0.769283	0.803716
AT3G10800.1	0.157527	0.189557	0.384642	0.401858
AT3G14800.2	0.157527	0.189557	0.384642	0.401858
AT3G15660.2	0.157527	0.189557	0.384642	0.401858
AT3G20640.1	0.157527	0.189557	0.384642	0.401858
AT3G25727.1	0.157527	0.189557	0.384642	0.401858
AT3G27810.1	0.157527	0.189557	0.384642	0.401858
AT3G44096.1	0.157527	0.189557	0.384642	0.401858
AT3G47030.1	0.157527	0.189557	0.384642	0.401858
AT3G57810.1	0.157527	0.189557	0.384642	0.401858
AT3G62650.1	0.157527	0.189557	0.384642	0.401858
AT4G04315.1	0.315053	0.379113	0.769283	0.803716
AT4G05616.1	0.157527	0.189557	0.384642	0.401858
AT4G08598.1	0.157527	0.189557	0.384642	0.401858
AT4G15400.1	0.157527	0.189557	0.384642	0.401858
AT4G16765.1	0.157527	0.189557	0.384642	0.401858
AT4G22285.1	0.157527	0.189557	0.384642	0.401858
AT4G23010.1	0.157527	0.189557	0.384642	0.401858
AT4G23882.1	0.157527	0.189557	0.384642	0.401858
AT4G33530.1	0.157527	0.189557	0.384642	0.401858
AT5G10030.2	0.157527	0.189557	0.384642	0.401858
AT5G29060.2	0.157527	0.189557	0.384642	0.401858
AT5G37640.1	0.630107	0.758226	1.53857	1.60743
AT5G46195.1	0.315053	0.379113	0.769283	0.803716
AT5G55070.1	0.157527	0.189557	0.384642	0.401858
AT5G55390.1	0.315053	0.379113	0.769283	0.803716
AT2G10250.1	0.47258	0.56867	1.15392	1.20557
AT5G40020.1	0.787634	0.758226	1.92321	1.60743
AT2G12850.1	1.26021	1.89557	3.6541	3.61672
AT1G31993.1	0.47258	0.379113	0.961604	1.00465
AT3G17880.2	0.47258	0.379113	0.961604	1.00465
AT3G30805.1	0.787634	0.56867	1.73089	1.4065
AT2G14475.1	1.57527	1.13734	3.07713	3.21487
AT1G24360.1	0.630107	0.379113	1.15392	1.20557
AT1G38423.1	0.315053	0.189557	0.576962	0.602787
AT1G53780.2	0.315053	0.189557	0.576962	0.602787
AT1G70470.1	0.315053	0.189557	0.576962	0.602787
AT2G18735.1	0.315053	0.189557	0.576962	0.602787
AT4G08116.1	0.315053	0.189557	0.576962	0.602787
AT4G08980.2	0.315053	0.189557	0.576962	0.602787
AT5G13680.1	0.630107	0.379113	1.15392	1.20557
AT5G40760.1	0.315053	0.189557	0.576962	0.602787
AT5G55960.1	0.315053	0.189557	0.576962	0.602787
AT5G59450.1	0.315053	0.189557	0.576962	0.602787
AT5G66510.2	0.315053	0.189557	0.576962	0.602787
AT5G42645.1	0.787634	0.947783	2.11553	2.00929
AT4G04655.1	1.26021	1.89557	4.03874	3.61672
AT3G32320.1	1.26021	1.3269	2.88481	3.41579
AT2G07400.1	1.89032	1.3269	4.03874	3.81765
AT2G11340.1	0.630107	1.13734	2.30785	2.00929
AT2G38260.1	0.315053	0.56867	1.15392	1.00465
AT5G55896.1	0.315053	0.56867	1.15392	1.00465
AT2G01680.1	2.04785	2.27468	4.80802	5.82694
AT5G15620.1	0.630107	0.56867	1.34625	1.60743
AT2G25370.2	1.26021	1.51645	3.6541	3.21487
AT5G48740.1	8.50644	4.54936	16.9242	15.6725
AT2G11940.1	0.630107	0.379113	1.34625	1.20557
AT2G05560.1	0.315053	0.379113	0.961604	0.803716
AT3G28153.1	0.315053	0.379113	0.961604	0.803716
AT4G12290.1	1.26021	1.89557	4.23106	3.81765
AT3G27260.2	0.315053	0.379113	0.769283	1.00465
AT5G23430.1	0.315053	0.379113	0.769283	1.00465
AT4G16640.1	4.56827	6.25537	12.6932	15.0697
AT3G29175.1	3.30806	4.17024	10.0007	9.44367
AT3G29515.1	1.57527	3.03291	6.15427	6.02787
AT5G23140.1	0.47258	0.56867	1.34625	1.4065
AT5G52290.1	0.94516	0.758226	2.50017	2.00929
AT5G32426.1	0.630107	0.379113	1.34625	1.4065
AT5G37180.1	0.787634	0.56867	1.92321	1.80836
AT1G36630.1	0.47258	0.379113	1.15392	1.20557
AT1G44045.1	0.47258	0.379113	1.15392	1.20557
AT4G32300.1	0.630107	0.56867	1.73089	1.60743
AT4G14610.1	3.46559	4.92847	11.3469	12.2567
AT4G20730.1	0.315053	0.379113	0.961604	1.00465
AT5G35052.1	0.315053	0.379113	0.961604	1.00465
AT2G20420.1	0.787634	0.379113	1.73089	1.60743
AT5G37352.1	0.94516	0.56867	1.92321	2.41115
AT4G38050.1	2.04785	1.51645	4.42338	5.82694
AT4G29720.1	0.315053	0.56867	1.34625	1.20557
AT1G12220.2	0.157527	0.379113	0.769283	0.803716
AT2G16600.2	2.3629	1.51645	5.96195	5.42509
AT1G17700.1	0.47258	0.189557	0.961604	1.00465
AT1G67420.1	1.57527	1.3269	4.6157	4.01858
AT4G02960.1	2.04785	1.3269	5.5773	4.62137
AT3G24440.1	0.630107	1.13734	3.07713	2.41115
AT3G30405.1	0.315053	0.56867	1.53857	1.20557
AT1G09410.1	0.630107	0.379113	1.73089	1.4065
AT1G71220.1	0.315053	0.379113	1.15392	1.00465
AT3G42622.1	0.630107	0.758226	2.30785	2.00929
AT1G41835.1	0.315053	0.56867	1.34625	1.4065
AT3G31993.1	0.315053	0.56867	1.34625	1.4065
AT1G36890.1	0.315053	0.189557	0.769283	0.803716
AT1G45070.1	0.315053	0.189557	0.769283	0.803716
AT1G58060.1	0.315053	0.189557	0.769283	0.803716
AT2G39710.1	0.315053	0.189557	0.769283	0.803716
AT3G42560.1	0.315053	0.189557	0.769283	0.803716
AT3G60176.1	0.315053	0.189557	0.769283	0.803716
AT5G67340.1	0.315053	0.189557	0.769283	0.803716
AT3G57720.1	7.56128	7.01359	25.5787	20.8966
AT5G30584.1	1.41774	1.89557	5.96195	4.62137
AT5G13530.2	0.47258	0.56867	1.92321	1.4065
AT3G30749.1	0.630107	1.13734	2.88481	2.81301
AT4G06535.1	0.787634	1.51645	4.03874	3.41579
AT3G06433.1	2.52043	6.25537	13.2701	15.2706
AT3G31980.1	1.10269	0.947783	3.46177	3.21487
AT1G77680.1	0.47258	0.189557	1.15392	1.00465
AT3G56360.1	0.47258	0.189557	1.15392	1.00465
AT5G35756.1	0.630107	0.56867	2.11553	1.80836
AT3G01270.1	0.157527	0.379113	0.961604	0.803716
AT3G25882.1	0.157527	0.379113	0.961604	0.803716
AT1G79350.1	0.787634	0.56867	2.50017	2.00929
AT4G00550.1	0.315053	0.56867	1.53857	1.4065
AT5G27110.1	0.315053	0.56867	1.53857	1.4065
AT1G22065.1	1.26021	2.08512	5.38498	5.82694
AT3G30213.1	0.787634	0.379113	1.73089	2.21022
AT5G40384.1	5.98601	5.49714	21.9246	16.878
AT4G04050.1	0.315053	0.379113	1.34625	1.00465
AT1G18270.3	0.157527	0.189557	0.576962	0.602787
AT1G41755.1	0.157527	0.189557	0.576962	0.602787
AT1G58360.1	0.157527	0.189557	0.576962	0.602787
AT2G15070.1	0.157527	0.189557	0.576962	0.602787
AT2G23460.1	0.157527	0.189557	0.576962	0.602787
AT2G26610.1	0.157527	0.189557	0.576962	0.602787
AT3G24518.2	0.157527	0.189557	0.576962	0.602787
AT3G51860.1	0.315053	0.379113	1.15392	1.20557
AT3G61280.1	0.157527	0.189557	0.576962	0.602787
AT4G00350.1	0.157527	0.189557	0.576962	0.602787
AT4G06570.1	0.157527	0.189557	0.576962	0.602787
AT4G33220.1	0.157527	0.189557	0.576962	0.602787
AT5G13060.1	0.157527	0.189557	0.576962	0.602787
AT5G48180.1	0.157527	0.189557	0.576962	0.602787
AT2G15540.1	0.47258	0.56867	1.53857	2.00929
AT3G48670.2	2.20537	1.70601	6.15427	7.23345
AT3G27680.1	0.315053	0.947783	2.11553	2.21022
AT2G14560.1	5.82849	5.87625	18.8474	21.2985
AT2G06910.1	2.20537	3.22246	9.03908	9.84553
AT1G12280.1	0.315053	0.189557	0.961604	0.803716
AT5G40600.1	0.315053	0.189557	0.961604	0.803716
AT5G35113.1	0.94516	0.56867	2.69249	2.61208
AT1G65750.1	0.47258	0.758226	2.30785	2.00929
AT3G05580.1	0.315053	0.189557	0.769283	1.00465
AT1G74100.1	1.41774	1.3269	4.03874	5.62601
AT5G26345.1	0.47258	0.758226	1.92321	2.41115
AT2G46560.1	1.57527	1.13734	5.38498	4.21951
AT1G47606.1	0.315053	0.56867	1.73089	1.4065
AT3G32091.1	0.315053	0.56867	1.73089	1.4065
AT4G10620.1	0.47258	0.189557	1.15392	1.20557
AT2G06890.1	0.630107	0.189557	1.53857	1.4065
AT2G16280.1	0.630107	0.189557	1.53857	1.4065
AT1G40101.1	0.787634	0.947783	3.46177	2.81301
AT5G56160.1	0.94516	0.56867	2.50017	3.01394
AT4G30490.1	1.41774	1.3269	5.5773	4.42044
AT1G32120.1	0.157527	0.379113	0.961604	1.00465
AT1G42320.1	0.157527	0.379113	0.961604	1.00465
AT3G30335.1	0.157527	0.379113	0.961604	1.00465
AT5G62710.1	0.157527	0.379113	0.961604	1.00465
AT3G21945.1	14.1774	23.3155	66.1584	71.7317
AT3G50230.1	0.315053	0.379113	1.15392	1.4065
AT4G12160.1	0.315053	0.379113	1.15392	1.4065
AT1G32890.1	0.47258	0.379113	1.53857	1.60743
AT2G18100.1	0.47258	0.379113	1.53857	1.60743
AT3G22968.1	0.47258	0.379113	1.53857	1.60743
AT2G16680.1	2.04785	1.51645	6.34659	6.83159
AT2G11180.1	0.47258	0.379113	1.34625	1.80836
AT4G01870.1	0.787634	0.189557	1.92321	1.80836
AT3G32240.1	0.47258	0.189557	1.34625	1.20557
AT1G12220.1	0.47258	0.189557	1.15392	1.4065
AT3G10745.1	199.586	232.207	980.259	706.869
AT2G05550.1	0.47258	0.379113	1.73089	1.60743
AT4G33210.1	0.630107	0.56867	2.69249	2.00929
AT5G67330.1	0.47258	0.379113	1.53857	1.80836
AT1G57600.1	0.157527	0.189557	0.769283	0.602787
AT2G06310.1	0.157527	0.189557	0.769283	0.602787
AT3G15380.1	0.157527	0.189557	0.769283	0.602787
AT3G18140.1	0.157527	0.189557	0.769283	0.602787
AT3G20150.1	0.157527	0.189557	0.769283	0.602787
AT3G31422.1	0.157527	0.189557	0.769283	0.602787
AT4G06605.1	0.157527	0.189557	0.769283	0.602787
AT4G28540.1	0.157527	0.189557	0.769283	0.602787
AT3G47480.1	0.47258	0.56867	2.11553	2.00929
AT1G40109.1	0.157527	0.189557	0.576962	0.803716
AT1G44020.1	0.157527	0.189557	0.576962	0.803716
AT1G64500.1	0.157527	0.189557	0.576962	0.803716
AT2G07240.1	0.157527	0.189557	0.576962	0.803716
AT3G10260.3	0.157527	0.189557	0.576962	0.803716
AT4G08310.1	0.157527	0.189557	0.576962	0.803716
AT4G13505.1	0.157527	0.189557	0.576962	0.803716
AT4G19500.2	0.94516	0.379113	2.50017	2.81301
AT1G53880.1	0.315053	0.758226	2.11553	2.21022
AT1G36200.1	0.157527	0.379113	0.961604	1.20557
AT2G40805.1	14.4925	18.9557	66.9276	68.7178
AT5G35840.1	0.630107	0.189557	1.73089	1.60743
AT1G10522.2	0.630107	0.379113	2.30785	1.80836
AT4G06574.1	0.630107	0.379113	2.11553	2.00929
AT3G44570.1	47.4155	65.5866	237.132	230.064
AT2G05632.1	0.47258	0.189557	1.53857	1.20557
AT2G06760.1	0.47258	0.379113	1.53857	2.00929
AT3G44580.1	38.9091	31.4664	161.549	134.422
AT2G10921.1	1.41774	0.947783	5.00034	5.02323
AT4G23170.1	1.41774	2.08512	8.65444	6.2288
AT4G07519.1	0.315053	0.379113	1.34625	1.60743
AT1G10160.1	1.26021	0.758226	4.80802	3.81765
AT4G06524.1	0.315053	0.189557	1.15392	1.00465
AT5G24670.2	0.315053	0.189557	1.15392	1.00465
AT2G02950.1	1.73279	0.56867	5.38498	4.62137
AT2G27400.1	468.012	306.323	1950.9	1489.29
AT1G12620.1	0.47258	0.758226	3.07713	2.41115
AT1G40074.1	0.630107	0.379113	2.50017	2.00929
AT1G07340.1	0.630107	0.379113	2.11553	2.41115
AT1G68620.1	0.315053	0.379113	1.73089	1.4065
AT3G52410.1	0.315053	0.379113	1.73089	1.4065
AT1G16780.1	0.157527	0.189557	0.769283	0.803716
AT1G30282.1	0.157527	0.189557	0.769283	0.803716
AT1G43171.1	0.157527	0.189557	0.769283	0.803716
AT2G05080.1	0.157527	0.189557	0.769283	0.803716
AT2G19880.2	0.157527	0.189557	0.769283	0.803716
AT2G29430.1	0.157527	0.189557	0.769283	0.803716
AT3G10310.1	0.157527	0.189557	0.769283	0.803716
AT4G23160.1	0.315053	0.379113	1.34625	1.80836
AT5G35860.1	0.315053	0.379113	1.34625	1.80836
AT3G44042.1	0.315053	0.758226	2.30785	2.61208
AT4G09425.1	0.94516	0.379113	3.26945	2.81301
AT2G47020.2	10.0817	37.3426	113.854	104.081
AT5G32107.1	0.47258	0.379113	2.30785	1.60743
AT4G30190.1	0.94516	0.379113	2.88481	3.21487
AT5G41540.1	0.787634	0.189557	2.30785	2.21022
AT1G41896.1	0.315053	0.189557	1.34625	1.00465
AT3G27670.1	0.315053	0.189557	1.34625	1.00465
AT3G26480.1	0.315053	0.189557	1.15392	1.20557
AT2G13940.1	0.315053	0.758226	2.88481	2.21022
AT3G30875.1	0.47258	0.189557	1.53857	1.60743
AT2G13060.1	0.157527	0.379113	1.34625	1.20557
AT3G30811.1	0.157527	0.379113	1.34625	1.20557
AT3G44750.1	0.157527	0.379113	1.34625	1.20557
AT1G61230.1	1.41774	0.189557	4.03874	3.61672
AT3G22970.2	0.157527	0.379113	1.15392	1.4065
AT4G18197.1	0.787634	1.13734	5.00034	4.21951
AT1G11700.1	2.3629	2.46424	10.0007	13.2613
AT2G03210.1	0.315053	0.379113	1.53857	1.80836
AT2G47020.1	10.5543	36.5844	125.201	103.679
AT5G50840.1	0.315053	0.189557	1.34625	1.20557
AT3G12670.1	0.157527	0.189557	0.961604	0.803716
AT5G51450.2	0.157527	0.189557	0.961604	0.803716
AT5G60408.1	207.463	345.183	1208.74	1612.86
AT1G04790.1	0.630107	0.758226	3.07713	4.01858
AT1G10260.1	0.315053	0.379113	1.53857	2.00929
AT1G26970.1	0.157527	0.189557	0.769283	1.00465
AT1G65200.1	0.157527	0.189557	0.769283	1.00465
AT3G60920.1	0.157527	0.189557	0.769283	1.00465
AT5G40720.1	0.157527	0.189557	0.769283	1.00465
AT4G32820.2	1.73279	0	4.6157	4.62137
AT1G55110.1	0.315053	0.56867	2.30785	2.41115
AT3G52420.1	0.315053	0.379113	1.53857	2.21022
AT1G27340.1	0.47258	0.56867	3.07713	2.61208
AT1G67481.1	0.94516	0.56867	4.80802	3.61672
AT3G21210.1	0.157527	0.189557	1.15392	0.803716
AT3G42320.1	0.157527	0.189557	1.15392	0.803716
AT4G38600.2	0.157527	0.189557	1.15392	0.803716
AT2G01034.1	0.157527	0.189557	0.961604	1.00465
AT4G06483.1	0.157527	0.189557	0.961604	1.00465
AT5G24775.1	0.157527	0.189557	0.961604	1.00465
AT3G42086.1	0	0.379113	1.15392	1.00465
AT5G28672.1	0	0.379113	1.15392	1.00465
AT3G25020.1	1.10269	0.758226	5.38498	5.42509
AT5G02770.1	0.315053	0.189557	1.73089	1.20557
AT2G32750.1	0.47258	0	1.34625	1.4065
AT3G32230.1	0.315053	0.189557	1.53857	1.4065
AT2G03140.1	0.47258	0.56867	3.26945	2.81301
AT4G27300.1	0.157527	0.379113	1.73089	1.4065
AT1G15890.1	0.630107	0.379113	2.69249	3.21487
AT5G28545.1	0.157527	0.379113	1.53857	1.60743
AT2G16600.1	1.10269	1.3269	7.88515	6.42973
AT3G14172.1	0.157527	0.56867	2.11553	2.21022
AT5G51150.1	0.315053	0.379113	1.73089	2.41115
AT5G01335.1	1.26021	1.51645	8.65444	8.03716
AT2G13460.1	0.315053	0.758226	3.6541	2.81301
AT2G10610.1	0.630107	0.758226	5.00034	3.61672
AT3G15010.2	0.157527	0.189557	1.15392	1.00465
AT5G23100.1	0.157527	0.189557	1.15392	1.00465
AT1G05690.1	0	0.189557	0.576962	0.602787
AT1G25500.3	0	0.189557	0.576962	0.602787
AT1G26530.1	0	0.189557	0.576962	0.602787
AT1G27440.1	0	0.189557	0.576962	0.602787
AT1G41730.1	0	0.189557	0.576962	0.602787
AT1G58210.1	0	0.189557	0.576962	0.602787
AT1G69370.1	0	0.189557	0.576962	0.602787
AT2G05680.1	0	0.189557	0.576962	0.602787
AT2G14770.2	0	0.189557	0.576962	0.602787
AT2G33550.1	0	0.189557	0.576962	0.602787
AT3G24450.1	0	0.189557	0.576962	0.602787
AT3G27997.1	0	0.189557	0.576962	0.602787
AT3G31317.1	0	0.189557	0.576962	0.602787
AT3G52140.3	0	0.189557	0.576962	0.602787
AT3G56920.1	0	0.189557	0.576962	0.602787
AT4G06560.1	0	0.189557	0.576962	0.602787
AT4G06580.1	0	0.189557	0.576962	0.602787
AT4G08120.1	0	0.189557	0.576962	0.602787
AT4G10780.1	0	0.189557	0.576962	0.602787
AT4G11650.1	0	0.189557	0.576962	0.602787
AT5G12150.2	0	0.189557	0.576962	0.602787
AT5G18525.1	0	0.379113	1.15392	1.20557
AT5G56795.1	0	0.189557	0.576962	0.602787
AT3G14630.1	0.630107	0	2.11553	1.80836
AT1G33855.1	0.630107	0.758226	4.03874	4.62137
AT3G52070.1	0.315053	0	0.961604	1.00465
AT4G38130.1	0.315053	0	0.961604	1.00465
AT3G56410.1	0.47258	0	1.34625	1.60743
AT1G74090.1	0.630107	0.758226	4.42338	4.42044
AT5G46620.1	2.83548	0.947783	11.9239	12.4576
AT1G23710.1	0.315053	0.56867	2.50017	3.21487
AT3G52830.1	0.157527	1.3269	5.19266	4.42044
AT2G42470.1	0.157527	0.56867	2.50017	2.21022
AT3G24503.1	1.89032	0.947783	9.42372	9.24274
AT1G35540.1	0.315053	0.189557	1.73089	1.60743
AT3G10640.2	0.315053	0.189557	1.73089	1.60743
AT3G21800.1	0.315053	0.189557	1.73089	1.60743
AT5G24220.1	1.89032	0.947783	10.0007	8.84088
AT4G21670.1	0.47258	0	1.73089	1.4065
AT2G04490.1	1.57527	0.947783	7.11587	9.6446
AT4G24415.1	4.56827	4.73891	30.002	32.3496
AT1G10480.1	0.157527	0.189557	1.34625	1.00465
AT2G06160.1	0.157527	0.189557	1.34625	1.00465
AT2G43235.1	0.157527	0.189557	1.34625	1.00465
AT1G28323.1	0.157527	0.189557	1.15392	1.20557
AT3G23790.1	0.315053	0	1.15392	1.00465
AT4G06563.1	0.315053	0	1.15392	1.00465
AT2G39681.1	362.626	333.62	2724.42	2046.66
AT1G78478.1	0.157527	0.758226	2.69249	3.61672
AT1G05560.1	0.630107	0.758226	5.5773	4.01858
AT5G11850.1	0.315053	0.56867	3.6541	2.61208
AT1G56610.3	0.47258	0.947783	5.5773	4.62137
AT1G12600.1	0	0.189557	0.769283	0.602787
AT2G03330.1	0	0.189557	0.769283	0.602787
AT2G31380.1	0	0.379113	1.53857	1.20557
AT2G43430.2	0	0.189557	0.769283	0.602787
AT3G23670.2	0	0.189557	0.769283	0.602787
AT4G40050.1	0	0.189557	0.769283	0.602787
AT5G35800.1	0	0.189557	0.769283	0.602787
AT1G42470.1	0	0.379113	1.34625	1.4065
AT1G15670.1	0.157527	0.379113	2.11553	1.80836
AT1G14380.1	0.157527	0.189557	1.34625	1.20557
AT5G34960.1	0.157527	0.189557	1.15392	1.4065
AT5G43525.1	0.157527	0.189557	1.15392	1.4065
AT3G01470.1	0.315053	0	1.34625	1.00465
AT1G09820.1	0.157527	0	0.576962	0.602787
AT1G11806.1	0.157527	0	0.576962	0.602787
AT1G23280.1	0.157527	0	0.576962	0.602787
AT1G27752.1	0.157527	0	0.576962	0.602787
AT1G42510.1	0.157527	0	0.576962	0.602787
AT1G43502.1	0.630107	0	2.30785	2.41115
AT1G45035.1	0.157527	0	0.576962	0.602787
AT1G51900.1	0.157527	0	0.576962	0.602787
AT1G60770.1	0.157527	0	0.576962	0.602787
AT1G79110.1	0.157527	0	0.576962	0.602787
AT2G35390.1	0.157527	0	0.576962	0.602787
AT2G35740.1	0.157527	0	0.576962	0.602787
AT3G04240.1	0.157527	0	0.576962	0.602787
AT3G30655.1	0.157527	0	0.576962	0.602787
AT3G57570.2	0.157527	0	0.576962	0.602787
AT3G59500.1	0.157527	0	0.576962	0.602787
AT4G07490.1	0.157527	0	0.576962	0.602787
AT5G02660.1	0.157527	0	0.576962	0.602787
AT5G12050.1	0.157527	0	0.576962	0.602787
AT5G21060.3	0.157527	0	0.576962	0.602787
AT5G52320.1	0.157527	0	0.576962	0.602787
AT4G31570.1	0.630107	1.3269	8.65444	6.42973
AT1G05120.1	0.47258	0.947783	6.34659	4.62137
AT5G24790.1	0	0.379113	1.53857	1.4065
AT1G02090.2	0.315053	0.189557	1.92321	2.00929
AT4G29050.1	0.47258	0.758226	4.6157	5.02323
AT2G23347.1	0.94516	1.13734	9.03908	7.43438
AT4G17340.1	0.157527	0.189557	1.34625	1.4065
AT1G72600.2	0.157527	0.189557	1.15392	1.60743
AT1G62035.1	1.73279	3.41202	16.9242	24.5133
AT1G27210.1	0.315053	0	1.34625	1.20557
AT1G64550.1	0.315053	0	1.15392	1.4065
AT1G21202.1	4.88333	3.79113	41.9259	28.7329
AT3G57730.1	3.15053	5.87625	40.772	32.9524
AT2G17525.1	0.315053	0.189557	2.11553	2.00929
AT2G05845.1	0	0.189557	0.769283	0.803716
AT4G13390.1	0	0.189557	0.769283	0.803716
AT4G37550.3	0	0.189557	0.769283	0.803716
AT5G20060.2	0	0.189557	0.769283	0.803716
AT3G63180.2	0.630107	0.379113	5.00034	3.41579
AT4G23387.1	20.4785	35.4471	270.98	197.312
AT1G12740.1	0.157527	0	0.769283	0.602787
AT1G33190.1	0.157527	0	0.769283	0.602787
AT1G53650.1	0.157527	0	0.769283	0.602787
AT1G64650.2	0.157527	0	0.769283	0.602787
AT2G40210.1	0.157527	0	0.769283	0.602787
AT2G40640.3	0.157527	0	0.769283	0.602787
AT3G04610.1	0.157527	0	0.769283	0.602787
AT3G05230.1	0.157527	0	0.769283	0.602787
AT3G29270.1	0.157527	0	0.769283	0.602787
AT3G47070.1	0.157527	0	0.769283	0.602787
AT3G56600.1	0.157527	0	0.769283	0.602787
AT4G05556.1	0.157527	0	0.769283	0.602787
AT4G08113.1	0.157527	0	0.769283	0.602787
AT4G11140.1	0.157527	0	0.769283	0.602787
AT5G01390.4	0.157527	0	0.769283	0.602787
AT5G05350.1	0.157527	0	0.769283	0.602787
AT5G06460.1	0.157527	0	0.769283	0.602787
AT5G33256.1	0.157527	0	0.769283	0.602787
AT5G39900.1	0.157527	0	0.769283	0.602787
AT5G43285.1	0.157527	0	0.769283	0.602787
AT5G57770.1	0.157527	0	0.769283	0.602787
AT1G20310.1	0.157527	0	0.576962	0.803716
AT1G53400.1	0.157527	0	0.576962	0.803716
AT1G66170.1	0.157527	0	0.576962	0.803716
AT2G17250.1	0.315053	0	1.15392	1.60743
AT3G59290.1	0.315053	0	1.15392	1.60743
AT4G16600.1	0.157527	0	0.576962	0.803716
AT5G18210.1	0.157527	0	0.576962	0.803716
AT5G23370.1	0.157527	0	0.576962	0.803716
AT1G07040.1	0.94516	0.758226	7.30819	8.03716
AT1G13030.1	0.157527	0.189557	1.53857	1.60743
AT1G13360.3	1.10269	0.947783	10.193	8.43902
AT3G27580.1	0.157527	0.379113	2.69249	2.21022
AT4G24390.1	1.10269	0.189557	6.34659	5.62601
AT5G07970.1	0	0.189557	0.961604	0.803716
AT5G35100.1	0	0.189557	0.961604	0.803716
AT4G17870.1	0.315053	0.189557	2.69249	2.00929
AT5G62430.1	0	0.379113	1.73089	1.80836
AT2G17265.1	0.315053	0	1.53857	1.4065
AT5G08130.6	0.315053	0	1.53857	1.4065
AT1G22070.1	0	0.189557	0.769283	1.00465
AT1G28310.2	0	0.189557	0.769283	1.00465
AT5G04180.1	0	0.189557	0.769283	1.00465
AT1G13360.1	2.52043	1.13734	19.2321	15.0697
AT1G13360.2	0.787634	0.56867	6.53891	6.2288
AT5G11790.1	0.157527	0.189557	1.73089	1.60743
AT1G64583.1	2.04785	2.27468	22.6939	18.8873
AT4G24415.2	2.52043	5.11803	34.0408	39.784
AT3G32043.1	0.315053	0.189557	2.88481	2.00929
AT1G71840.1	0.630107	0.189557	3.26945	4.8223
AT3G55734.1	73.2499	89.6603	665.815	949.39
AT1G36105.1	0.157527	0	0.769283	0.803716
AT1G48650.2	0.157527	0	0.769283	0.803716
AT2G34500.1	0.157527	0	0.769283	0.803716
AT3G20680.1	0.157527	0	0.769283	0.803716
AT3G43220.1	0.157527	0	0.769283	0.803716
AT4G18230.1	0.157527	0	0.769283	0.803716
AT5G12900.1	0.315053	0	1.53857	1.60743
AT5G16580.1	0.157527	0	0.769283	0.803716
AT5G51800.1	0.157527	0	0.769283	0.803716
AT2G11770.1	0.157527	0.189557	2.11553	1.4065
AT1G04625.1	0	0.189557	1.15392	0.803716
AT2G29065.1	0	0.189557	1.15392	0.803716
AT4G08333.1	0	0.189557	1.15392	0.803716
AT1G65160.1	0	0.189557	0.961604	1.00465
AT1G80060.1	0	0.189557	0.961604	1.00465
AT2G07455.1	0	0.189557	0.961604	1.00465
AT2G11140.1	0	0.189557	0.961604	1.00465
AT2G47130.1	0	0.189557	0.961604	1.00465
AT3G02620.1	0	0.189557	0.961604	1.00465
AT1G31770.1	0.315053	0.379113	3.26945	4.01858
AT5G10540.1	1.57527	0.56867	12.1162	10.4483
AT3G09162.1	0.157527	0.56867	4.23106	3.41579
AT3G20540.1	0.315053	0	1.92321	1.4065
AT5G13530.1	0.157527	0.189557	2.11553	1.60743
AT1G16680.1	0.47258	0.189557	2.88481	4.21951
AT4G22720.1	0.157527	0.189557	1.92321	1.80836
AT1G63610.2	0.630107	0.189557	5.00034	3.81765
AT1G73010.1	0.157527	0.189557	1.73089	2.00929
AT4G23740.1	0.630107	0.189557	4.42338	4.42044
AT2G15560.1	0.157527	0.379113	3.26945	2.61208
AT4G03445.1	1.57527	2.84335	22.5015	26.1208
AT1G77525.1	0.157527	0	0.961604	0.803716
AT3G17390.1	0.157527	0	0.961604	0.803716
AT3G26380.1	0.157527	0	0.961604	0.803716
AT3G28193.1	0.157527	0	0.961604	0.803716
AT3G33235.1	0.157527	0	0.961604	0.803716
AT3G42550.1	0.157527	0	0.961604	0.803716
AT4G06658.1	0.157527	0	0.961604	0.803716
AT5G03620.1	0.157527	0	0.961604	0.803716
AT5G07280.1	0.315053	0.189557	3.26945	2.41115
AT1G61870.1	0.157527	0	0.769283	1.00465
AT2G04660.1	0.157527	0	0.769283	1.00465
AT3G20760.1	0.157527	0	0.769283	1.00465
AT3G28790.1	0.157527	0	0.769283	1.00465
AT4G04940.1	0.157527	0	0.769283	1.00465
AT2G43680.3	0.315053	0.189557	2.69249	3.01394
AT5G24950.1	0.157527	0.189557	1.73089	2.21022
AT1G43745.1	0	0.189557	1.15392	1.00465
AT4G18840.1	0	0.189557	1.15392	1.00465
AT1G04030.1	0	0.189557	0.961604	1.20557
AT3G42420.1	0	0.189557	0.961604	1.20557
AT4G29910.1	0	0.189557	0.961604	1.20557
AT4G06692.1	0.787634	1.13734	12.1162	10.0465
ATCG00480.1	4.88333	3.60157	47.3109	51.036
AT2G07395.1	0.157527	0.189557	1.73089	2.41115
AT1G22860.1	0.630107	0.758226	9.80836	6.83159
AT3G28890.2	0.157527	0.379113	3.07713	3.41579
AT1G14040.1	0.157527	0	1.15392	0.803716
AT2G21780.1	0.157527	0	1.15392	0.803716
AT2G43460.1	0.157527	0	1.15392	0.803716
AT3G45100.1	0.157527	0	1.15392	0.803716
AT5G06560.1	0.157527	0	1.15392	0.803716
AT5G16630.1	0.157527	0	1.15392	0.803716
AT5G43010.1	0.157527	0	1.15392	0.803716
AT1G02560.1	0	0.189557	1.15392	1.20557
AT1G42130.1	0	0.189557	1.15392	1.20557
AT4G19010.1	0	0.189557	1.15392	1.20557
AT5G66020.1	0	0.189557	1.15392	1.20557
AT1G20060.1	0.157527	0	0.961604	1.00465
AT1G53885.1	0.157527	0	0.961604	1.00465
AT3G66656.1	0.157527	0	0.961604	1.00465
AT5G26030.1	0.315053	0	1.92321	2.00929
AT3G57880.1	0	0.189557	0.961604	1.4065
AT4G29860.1	0.315053	0.379113	4.03874	4.8223
AT2G17680.1	0.157527	0.379113	3.6541	3.21487
AT3G58970.1	0.157527	0.189557	2.69249	1.80836
AT1G01046.1	0.630107	0.379113	7.69283	5.42509
AT2G28630.1	0.47258	0.379113	6.15427	5.02323
AT1G34042.1	0.315053	0.189557	3.26945	3.41579
AT4G13918.1	0.47258	0	2.88481	3.41579
AT3G05660.1	0	0.189557	1.34625	1.20557
AT4G19710.2	0	0.189557	1.34625	1.20557
AT3G11820.1	0.787634	0.379113	7.69283	8.03716
AT4G21800.1	0	0.189557	1.15392	1.4065
AT5G22840.1	0	0.189557	1.15392	1.4065
AT1G33860.2	0.47258	0.189557	4.42338	4.62137
AT2G18938.1	0.315053	0	2.50017	1.80836
AT1G02660.1	0.157527	0	1.15392	1.00465
AT1G06770.2	0.157527	0	1.15392	1.00465
AT1G18480.1	0.157527	0	1.15392	1.00465
AT1G45227.1	0.157527	0	1.15392	1.00465
AT1G48030.2	0.157527	0	1.15392	1.00465
AT1G51110.1	0.315053	0	2.30785	2.00929
AT4G07770.1	0.157527	0	1.15392	1.00465
AT5G46080.1	0.157527	0	1.15392	1.00465
AT5G59220.1	0.157527	0	1.15392	1.00465
AT1G69170.1	0.157527	0	0.961604	1.20557
AT3G16950.1	0.157527	0	0.961604	1.20557
AT3G56640.1	0.157527	0	0.961604	1.20557
AT3G29310.1	0.630107	0	4.6157	4.21951
AT3G05290.1	0.47258	0	3.26945	3.41579
AT2G27310.1	0.315053	0.189557	3.46177	3.81765
AT3G56430.1	0	0.189557	1.34625	1.4065
AT5G37540.1	0.47258	0.379113	5.19266	7.23345
AT3G14172.2	0.157527	0.189557	2.50017	2.61208
AT1G28260.1	0.157527	0	1.34625	1.00465
AT5G33624.1	0.157527	0	1.34625	1.00465
AT1G76062.1	0.787634	0	6.53891	5.22416
AT1G19790.2	0.157527	0	1.15392	1.20557
AT2G35940.2	0.630107	1.13734	12.8855	13.6632
AT5G38190.1	0.630107	0.56867	9.03908	9.24274
AT3G08760.1	0.47258	0.189557	5.5773	4.62137
AT4G26300.1	0.787634	0.758226	13.6548	10.2474
AT1G11580.1	0	0.189557	1.73089	1.20557
AT5G37320.1	0.157527	0.379113	4.03874	4.42044
AT1G75500.1	0.157527	0.189557	2.88481	2.61208
AT2G47275.1	168.081	209.46	2822.12	3237.97
AT2G42640.1	0.157527	0	1.34625	1.20557
AT5G50280.1	0.157527	0	1.34625	1.20557
AT4G03039.1	3.78064	5.6867	86.929	69.7224
AT2G35880.1	0	0.189557	1.73089	1.4065
AT2G14000.1	0.630107	0.758226	13.8471	9.24274
AT5G18320.1	0	0.189557	1.34625	1.80836
AT2G45910.1	0.630107	0	5.96195	4.62137
AT2G26211.1	4.41075	5.30758	75.9667	89.2125
AT1G76065.1	0.787634	0.56867	14.0394	9.24274
AT3G33066.1	0.315053	0	3.07713	2.41115
AT4G39838.1	0.157527	0	1.53857	1.20557
AT3G31023.1	0	0.189557	1.92321	1.4065
AT5G14565.1	343.251	932.808	8933.69	13538.4
AT5G14545.1	337.58	944.56	9039.66	13572.6
AT5G28290.1	0	0.379113	2.88481	3.81765
AT4G03455.1	1.26021	1.51645	22.3092	27.5273
AT4G19710.1	0	0.189557	2.11553	1.4065
AT5G60120.2	0.315053	0.379113	6.92355	6.02787
AT2G46370.4	0.157527	0	1.53857	1.4065
AT2G20613.1	0	0.189557	1.53857	2.00929
AT5G55550.2	0.157527	0	1.34625	1.60743
AT4G34830.1	0.47258	0.379113	8.84676	7.23345
AT1G01960.1	0.94516	0.56867	17.3089	12.2567
AT5G26150.1	0	0.189557	2.11553	1.60743
AT3G62220.1	0.47258	0.379113	10.0007	6.83159
AT1G14380.2	0.157527	0	1.53857	1.60743
AT4G32710.1	0.157527	0	1.53857	1.60743
AT3G48201.1	3.93817	4.92847	90.3908	88.8107
AT2G35945.1	0.47258	1.70601	18.4628	26.5226
AT1G72160.1	0	0.189557	2.11553	1.80836
AT5G62700.1	0.157527	0.189557	3.6541	3.61672
AT5G58880.1	0.157527	0	1.92321	1.4065
AT1G75210.1	0.157527	0	1.73089	1.60743
AT4G04157.1	0.787634	0.56867	15.001	14.065
AT3G53016.1	0.157527	0.189557	3.46177	4.01858
AT1G73490.1	1.10269	0.56867	20.963	15.0697
AT1G56423.1	0	0.189557	2.30785	1.80836
AT1G35610.1	0.157527	0.189557	4.6157	3.01394
AT2G35940.3	0.94516	0.379113	14.8087	14.4669
AT5G39960.1	0.157527	0	1.73089	1.80836
AT4G25835.1	0	0.189557	1.92321	2.41115
AT5G41835.1	0	0.379113	3.84642	4.8223
AT5G20060.1	0.315053	0	3.6541	3.61672
AT3G63180.1	0.157527	0.189557	3.84642	4.21951
AT1G32010.1	0.157527	0.56867	8.46212	8.63995
AT2G10000.1	0.157527	0	2.11553	1.60743
AT1G31420.2	0.157527	0	1.73089	2.00929
AT2G35840.1	0.157527	0	1.73089	2.00929
AT4G24580.1	0.157527	0	1.73089	2.00929
AT1G79410.1	0	0.379113	4.6157	4.42044
AT2G45930.1	0.157527	0.379113	7.69283	5.42509
AT1G48480.1	0.47258	0.189557	8.84676	7.63531
AT4G05100.1	0.157527	0	2.11553	1.80836
AT1G34240.1	0.157527	0.189557	4.23106	4.62137
AT2G41700.2	0.157527	0.379113	8.2698	5.42509
AT5G55830.1	0.315053	0	4.03874	4.01858
AT2G39885.1	6.14354	10.9943	227.9	213.387
AT5G10450.1	0.630107	0.379113	14.4241	11.6539
AT3G29732.1	0.47258	0	7.11587	5.22416
AT2G29890.3	0.157527	0	2.11553	2.00929
AT1G28190.1	0.157527	0	1.92321	2.21022
AT5G10950.1	0.47258	0.379113	11.1546	11.252
AT1G52210.1	0.315053	0.56867	14.2317	9.04181
AT4G13880.1	0	0.379113	5.76962	4.42044
AT2G24310.1	0.157527	0	2.50017	1.80836
AT5G27060.1	0.315053	0	4.03874	4.8223
AT5G56310.1	0.315053	0.379113	9.61604	10.2474
AT4G13980.1	0.157527	0.189557	5.19266	4.8223
AT3G15520.1	0.315053	0	4.03874	5.22416
AT5G59505.1	0.94516	2.65379	51.542	58.2694
AT4G20450.1	0	0.189557	3.46177	2.41115
AT1G73160.1	0	0.379113	5.96195	5.82694
AT1G72560.2	0.157527	0	2.30785	2.61208
AT5G64220.2	0.157527	0	2.11553	2.81301
AT2G29020.1	0	0.379113	6.53891	5.42509
AT1G04140.1	0.315053	0	4.03874	6.02787
AT2G25130.1	0.157527	0.189557	5.96195	5.22416
AT5G53870.1	0.315053	0	5.5773	4.62137
AT2G25020.1	0.157527	0	2.69249	2.41115
AT3G62130.1	0.157527	0.189557	6.92355	4.42044
AT2G15800.1	0	2.27468	33.6561	40.9895
AT1G21630.2	0.315053	0.56867	13.6548	15.4715
AT4G15820.1	0.630107	0.189557	13.0778	14.266
AT3G11820.2	0.315053	0.189557	9.2314	7.83623
AT1G32700.2	0	0.189557	3.07713	3.41579
AT5G08630.1	0.315053	0	5.00034	5.82694
AT1G67120.1	1.26021	1.3269	50.3881	39.784
AT2G28056.1	6.61612	8.7196	296.174	239.106
AT1G06720.1	1.26021	0.189557	25.9633	24.7143
AT2G02741.1	1.10269	1.89557	51.9266	53.6481
AT5G20750.1	0.315053	0.947783	17.6935	27.1254
AT1G09070.1	1.89032	1.51645	63.0812	58.4704
AT1G78206.1	1.73279	2.08512	75.3898	61.8862
AT2G22475.2	0.157527	0	3.26945	2.41115
AT2G35940.1	0.157527	0.56867	11.9239	14.266
AT1G33230.1	0.47258	0.56867	15.1933	22.705
AT3G42052.1	2.99301	1.70601	105.584	66.7085
AT4G15130.1	0.47258	0	7.30819	10.2474
ATCG01280.1	3.78064	4.17024	164.05	131.609
AT1G51520.2	0.157527	0	3.46177	2.61208
AT5G42340.1	0.157527	0	3.46177	2.61208
AT3G42300.1	0.157527	0	2.50017	3.61672
AT4G10596.1	0.47258	0.189557	14.8087	11.252
AT5G44720.1	0.315053	0	6.53891	6.02787
AT3G62600.1	0.94516	0.379113	25.5787	27.3264
AT4G03038.1	0.315053	0.947783	30.579	19.892
AT1G48090.1	1.73279	1.51645	61.3503	68.5168
AT5G04275.1	6.61612	7.01359	298.097	247.545
AT4G19395.1	43.4774	77.9078	2021.29	2914.68
AT3G61760.1	0.157527	0	3.46177	3.01394
AT2G02750.1	0.94516	1.51645	51.7343	50.8351
AT5G45307.1	36.3887	78.2869	2049.37	2878.71
AT4G29850.1	0	0.189557	3.26945	5.02323
AT5G32471.1	0	0.379113	10.0007	6.83159
ATCG00860.1	3.30806	3.41202	167.704	132.01
AT1G22920.2	0	0.189557	3.84642	4.62137
AT3G44705.1	0.94516	0.379113	23.2708	36.77
AT5G60120.1	0.315053	0	8.46212	5.82694
AT1G47470.1	0.157527	0	4.03874	3.21487
AT2G44065.1	0	0.189557	4.80802	4.01858
AT4G01400.1	0.315053	0	9.03908	5.82694
AT4G06628.1	0.630107	0.189557	18.6551	20.2938
AT5G28100.1	0.630107	0	15.1933	15.0697
AT3G07540.1	0.157527	0	3.6541	4.01858
AT3G18310.1	0.47258	0	12.6932	10.8502
AT4G06648.1	0.157527	0	3.84642	4.01858
AT4G03430.1	0.315053	0.379113	16.3473	18.6864
AT2G24880.1	0.94516	1.89557	87.6983	58.4704
AT2G37080.1	0.630107	0.379113	21.1553	30.9431
AT4G22270.1	1.10269	0.758226	48.4648	48.6248
AT4G01400.2	0.315053	0	9.2314	7.43438
AT4G00020.2	0	0.189557	4.23106	5.82694
AT5G14550.1	55.922	192.21	7523.21	5765.46
AT3G04680.1	0	0.189557	5.96195	4.42044
AT2G16950.2	0.157527	0	4.6157	4.01858
AT4G21323.1	0.315053	0	8.07747	9.24274
AT2G44065.2	0	0.189557	5.96195	4.62137
AT2G07160.1	0.47258	0.947783	41.7336	38.5784
AT1G32713.1	0.787634	0.189557	31.5406	25.1161
AT2G25520.1	0.630107	0.189557	25.771	21.9013
AT5G07790.1	0.157527	0	5.5773	3.81765
AT1G49180.1	0.157527	0.189557	9.80836	13.0604
AT3G47290.1	0.315053	0.379113	23.2708	22.705
AT1G03905.1	0	0.189557	7.11587	5.62601
AT3G13724.1	1.57527	1.70601	129.624	91.2218
AT4G38430.1	0.157527	0.189557	13.4625	10.0465
AT3G51720.1	0.94516	0.56867	57.3116	47.4193
AT2G42050.1	0.157527	0.189557	14.0394	10.4483
AT4G04280.1	0.47258	0.379113	32.3099	28.5319
AT4G08262.1	0.630107	0	26.5403	19.4901
AT3G56140.1	0.47258	0	18.4628	16.2753
AT2G18470.1	0.157527	0.189557	11.9239	13.6632
AT1G21630.1	0.315053	0.189557	17.8858	19.6911
AT4G18780.1	0.630107	0	21.3476	26.1208
AT3G25780.1	0.47258	0	13.8471	21.9013
AT2G41220.1	0.315053	1.13734	54.4268	56.4611
AT5G24318.1	0.157527	0	7.11587	5.22416
AT3G12020.1	0.157527	0.189557	16.7319	10.6492
AT3G57650.1	0.157527	0.56867	33.8485	25.518
AT4G24390.2	0.157527	0	5.76962	7.23345
AT4G18150.1	0.47258	0.189557	34.2331	21.4994
AT5G44720.2	0.157527	0	7.69283	6.02787
AT5G62050.1	0	0.189557	6.73123	9.84553
AT3G25100.1	0.157527	0	5.96195	8.03716
AT5G10450.2	0.315053	0	17.1166	11.453
AT1G20980.1	1.10269	0.56867	90.7754	61.4843
AT4G02700.1	0	0.189557	7.11587	10.2474
AT2G26480.1	0	0.189557	10.0007	7.63531
AT5G16610.1	0	0.189557	7.50051	10.2474
AT5G02502.1	0.315053	0	15.3857	14.266
AT1G26680.1	0.157527	0.189557	17.8858	14.8688
AT1G30590.1	0.157527	0	9.03908	6.63066
AT1G35647.1	0.157527	0.189557	16.1549	18.8873
AT5G13090.1	0.157527	0	7.69283	8.84088
AT5G38437.1	0.157527	0	7.50051	9.24274
AT5G58930.1	0.157527	0.189557	22.1169	20.0929
AT3G29185.2	0.315053	0.189557	33.2715	28.9338
AT5G25520.2	0.157527	0	11.1546	9.04181
AT3G11435.1	0.315053	0.189557	40.9643	27.1254
AT2G06880.1	0.315053	0.947783	88.2753	84.7921
AT4G03410.1	0.47258	0.379113	65.3891	55.6574
AT3G50690.1	0.157527	0.189557	27.6942	22.705
AT1G55430.1	0	0.189557	16.9242	10.8502
AT3G08720.2	0	0.379113	34.2331	22.1022
AT5G65290.2	0.47258	0	41.9259	28.5319
AT5G35413.1	0.157527	0.379113	33.4638	48.6248
AT1G45000.2	0	0.379113	25.5787	32.7514
AT2G38460.1	0.157527	0.189557	30.3867	23.1068
AT5G07170.1	0.630107	0.379113	79.8131	78.3623
AT1G77260.1	0.315053	0	25.194	24.3124
AT2G07540.1	0.630107	1.3269	184.243	126.183
AT1G66000.1	0.787634	0	56.927	69.1196
AT5G48340.2	0.157527	0	13.8471	12.0557
AT1G13960.1	0	0.379113	33.6561	28.9338
AT1G31230.1	0.47258	1.89557	185.205	207.761
AT1G79000.1	0.315053	0	31.7329	21.9013
AT1G71070.1	0.157527	0.758226	94.8142	61.6852
AT5G49020.1	0.47258	0.189557	55.3884	61.4843
AT1G01650.1	0.315053	0	33.2715	22.5041
AT5G54440.1	0.787634	0.189557	89.0445	87.0023
AT1G29952.1	0	0.189557	17.1166	17.079
AT1G29951.1	0	0.189557	19.4244	15.0697
AT3G12980.1	0.94516	0.189557	100.391	106.291
AT5G39490.1	0.157527	0	17.6935	11.6539
AT4G32980.1	0.157527	0	17.6935	11.8548
AT3G11810.1	0.157527	0	17.3089	12.2567
AT3G50080.1	0.157527	0	15.9626	14.266
AT1G34590.1	0.315053	0	33.2715	28.9338
AT2G16250.1	0.157527	0.56867	80.3901	64.9001
AT2G03340.1	0.315053	0.189557	51.542	49.4286
AT2G31290.2	0.157527	0	19.2321	12.4576
AT1G01650.2	0.315053	0	33.4638	30.9431
AT3G45240.1	0	0.56867	65.0044	55.4564
AT5G58060.2	0.315053	0.379113	86.7367	65.302
AT5G49020.2	0.157527	0.379113	50.1957	70.928
AT1G29950.1	0.157527	0	18.6551	17.2799
AT5G29708.1	0.630107	0.758226	187.32	130.403
AT5G11920.1	0	0.379113	47.1186	41.9942
AT5G03910.1	0	0.379113	51.9266	45.209
AT4G03410.2	0.47258	0	62.5043	58.6713
AT4G09060.2	0	0.189557	24.0401	27.1254
AT4G13600.1	0.315053	0	39.6181	48.8258
AT4G34240.1	0.315053	0.189557	61.735	82.18
AT4G06636.1	0.157527	0	23.4631	21.7003
AT1G78355.1	0.315053	0	49.4265	45.209
AT4G02780.1	1.41774	0.56867	356.563	265.226
AT4G06502.1	0	0.189557	31.7329	28.1301
AT5G28624.1	0.47258	0	87.6983	62.6899
AT3G08720.1	0.157527	0	29.2328	22.9059
AT1G51550.1	0	0.189557	34.0408	29.3356
AT3G18035.1	0.157527	0.56867	131.355	117.142
AT5G52810.1	0.157527	0	24.4247	30.7422
AT4G15570.1	0.315053	0.189557	84.0442	93.2311
AT5G65207.1	0	0.189557	34.6177	32.5505
AT1G75190.2	0.157527	0	22.3092	34.3589
AT2G34680.1	0.315053	0.56867	200.206	128.595
AT3G48500.1	0	0.379113	71.5433	69.7224
AT1G79000.2	0.157527	0	36.1563	25.7189
AT3G29185.1	0.157527	0	34.6177	27.3264
AT5G23780.1	0	0.189557	44.8108	31.144
AT3G43566.1	0.315053	0.56867	195.398	162.15
AT1G45000.1	0.157527	0	30.3867	35.5645
AT5G23980.1	0.315053	0.189557	113.854	99.8618
AT1G17140.1	0.157527	0	28.8481	39.583
AT5G22750.1	0.157527	0	38.4642	30.1394
AT4G08450.1	0.47258	0	113.469	96.6469
AT5G57050.1	0	0.189557	43.0799	44.2044
AT5G14390.1	0	0.189557	46.3493	41.3914
AT2G18760.1	0.157527	0	41.7336	32.1487
AT1G42888.1	0.315053	0.379113	179.435	159.739
AT1G36910.1	0	0.189557	55.1961	38.7793
AT5G23990.1	0.315053	0	90.1985	72.7363
AT2G23700.1	0.157527	0	36.541	47.2183
AT5G57050.2	0.157527	0	41.7336	49.8304
AT5G11920.2	0.157527	0	43.8491	50.4332
AT1G80340.1	0	0.189557	64.6198	50.2323
AT2G31790.1	0.157527	0	58.0809	40.9895
AT2G42370.1	0.157527	0	45.7724	65.7038
AT2G03780.1	0	0.189557	75.1974	63.6945
AT1G49475.1	0.157527	0	59.6195	56.0592
AT3G24340.1	0.157527	0.189557	144.048	113.726
AT4G39870.1	0	0.189557	71.928	72.1335
AT2G07806.2	0.157527	0	60.1964	67.1103
AT1G31660.1	0.157527	0.189557	161.357	126.987
AT4G39870.2	0.157527	0	71.351	76.7549
AT4G03460.1	0	0.189557	89.2369	95.2404
AT1G74690.1	0.157527	0	64.2352	89.4134
AT3G25725.1	0.157527	0.56867	402.527	325.706
AT2G01210.1	0.157527	0	75.3898	90.2172
AT5G22650.1	0.787634	0	389.642	468.567
AT1G48130.1	0.157527	0.189557	218.476	163.154
AT3G60840.1	0.315053	0.189557	272.903	299.384
AT3G28770.1	0.157527	0.379113	327.715	288.735
AT4G04545.1	0.157527	0.189557	194.244	227.05
AT2G02880.1	0.315053	0	240.786	151.902
AT3G43460.1	0	0.189557	101.93	138.641
AT3G05740.1	0.157527	0	155.588	125.782
AT3G54950.1	0.315053	0.379113	727.742	560.793
AT1G27770.1	0.630107	0.189557	1012.95	883.887
AT5G22650.2	0.157527	0.189557	379.449	471.982
AT5G22140.1	0.157527	0	535.613	435.212
AT3G48500.2	0	0	67.8893	67.914
AT2G40960.1	0	0	30.1944	30.1394
AT3G57830.1	0	0	4.80802	4.8223
AT2G36632.1	0	0	30.002	30.1394
AT4G21330.1	0	0	3.84642	3.81765
AT5G44150.1	0	0	89.4292	91.0209
AT2G43200.1	0	0	2.88481	2.81301
AT3G10430.1	0	0	2.69249	2.61208
AT1G52370.1	0	0	45.0031	43.4007
AT5G48340.1	0	0	14.6164	14.065
AT2G24370.1	0	0	11.5392	11.0511
AT1G11800.1	0	0	2.30785	2.21022
AT5G28200.1	0	0	4.6157	4.42044
AT2G47470.3	0	0	19.0398	19.892
AT1G11362.1	0	0	0.576962	0.602787
AT1G16730.1	0	0	0.576962	0.602787
AT1G20380.1	0	0	0.576962	0.602787
AT1G48400.1	0	0	0.576962	0.602787
AT1G60073.1	0	0	1.15392	1.20557
AT1G68040.1	0	0	0.576962	0.602787
AT1G79200.1	0	0	0.576962	0.602787
AT2G14500.1	0	0	0.576962	0.602787
AT2G14530.1	0	0	0.576962	0.602787
AT2G15040.1	0	0	0.576962	0.602787
AT2G15660.1	0	0	0.576962	0.602787
AT2G30080.1	0	0	1.73089	1.80836
AT2G35360.1	0	0	0.576962	0.602787
AT2G37360.1	0	0	0.576962	0.602787
AT3G03100.2	0	0	2.30785	2.41115
AT3G06680.2	0	0	0.576962	0.602787
AT3G10110.1	0	0	1.15392	1.20557
AT3G13445.1	0	0	0.576962	0.602787
AT3G14870.3	0	0	0.576962	0.602787
AT3G20270.1	0	0	0.576962	0.602787
AT3G20860.1	0	0	0.576962	0.602787
AT3G43315.1	0	0	0.576962	0.602787
AT3G57940.2	0	0	0.576962	0.602787
AT4G00232.1	0	0	0.576962	0.602787
AT4G02590.2	0	0	0.576962	0.602787
AT4G02590.3	0	0	0.576962	0.602787
AT4G07620.1	0	0	0.576962	0.602787
AT4G08132.1	0	0	0.576962	0.602787
AT4G15290.1	0	0	0.576962	0.602787
AT5G27090.2	0	0	1.15392	1.20557
AT5G28150.1	0	0	0.576962	0.602787
AT5G32433.1	0	0	0.576962	0.602787
AT5G37100.1	0	0	0.576962	0.602787
AT5G37415.2	0	0	0.576962	0.602787
AT5G45560.1	0	0	0.576962	0.602787
AT5G57160.1	0	0	0.576962	0.602787
AT1G01020.1	0	0	0.192321	0.200929
AT1G01060.2	0	0	0.384642	0.401858
AT1G01060.4	0	0	0.192321	0.200929
AT1G01510.1	0	0	0.192321	0.200929
AT1G01520.1	0	0	0.192321	0.200929
AT1G02000.1	0	0	0.192321	0.200929
AT1G02440.1	0	0	0.192321	0.200929
AT1G02620.1	0	0	0.192321	0.200929
AT1G02816.1	0	0	0.384642	0.401858
AT1G03310.1	0	0	0.192321	0.200929
AT1G03457.1	0	0	0.192321	0.200929
AT1G03670.1	0	0	0.192321	0.200929
AT1G04300.3	0	0	0.192321	0.200929
AT1G04310.1	0	0	0.192321	0.200929
AT1G04980.1	0	0	0.192321	0.200929
AT1G05040.1	0	0	0.192321	0.200929
AT1G05180.3	0	0	0.192321	0.200929
AT1G05580.2	0	0	0.192321	0.200929
AT1G05620.1	0	0	0.192321	0.200929
AT1G05880.2	0	0	0.192321	0.200929
AT1G05960.1	0	0	0.192321	0.200929
AT1G06265.1	0	0	0.384642	0.401858
AT1G06400.1	0	0	0.384642	0.401858
AT1G06440.1	0	0	0.192321	0.200929
AT1G06470.2	0	0	0.192321	0.200929
AT1G06515.2	0	0	0.192321	0.200929
AT1G07645.1	0	0	0.192321	0.200929
AT1G07780.1	0	0	0.192321	0.200929
AT1G08620.2	0	0	0.192321	0.200929
AT1G08680.1	0	0	0.384642	0.401858
AT1G08710.2	0	0	0.384642	0.401858
AT1G08750.3	0	0	0.192321	0.200929
AT1G09090.1	0	0	0.192321	0.200929
AT1G09155.1	0	0	0.192321	0.200929
AT1G09195.1	0	0	0.192321	0.200929
AT1G09530.1	0	0	0.192321	0.200929
AT1G09610.1	0	0	0.192321	0.200929
AT1G09710.1	0	0	0.192321	0.200929
AT1G09995.1	0	0	0.192321	0.200929
AT1G10030.1	0	0	0.192321	0.200929
AT1G10770.1	0	0	0.384642	0.401858
AT1G11080.1	0	0	0.192321	0.200929
AT1G11280.1	0	0	0.192321	0.200929
AT1G11810.1	0	0	0.192321	0.200929
AT1G12080.2	0	0	0.192321	0.200929
AT1G12730.1	0	0	0.192321	0.200929
AT1G12790.1	0	0	0.192321	0.200929
AT1G13020.1	0	0	0.192321	0.200929
AT1G13190.1	0	0	0.192321	0.200929
AT1G13560.1	0	0	0.192321	0.200929
AT1G13650.1	0	0	0.192321	0.200929
AT1G13710.1	0	0	0.384642	0.401858
AT1G13780.1	0	0	0.192321	0.200929
AT1G14360.1	0	0	0.192321	0.200929
AT1G14770.1	0	0	0.192321	0.200929
AT1G14980.1	0	0	0.192321	0.200929
AT1G15215.3	0	0	1.53857	1.60743
AT1G15280.1	0	0	0.192321	0.200929
AT1G15760.1	0	0	0.192321	0.200929
AT1G16270.2	0	0	0.192321	0.200929
AT1G16470.1	0	0	0.192321	0.200929
AT1G16750.1	0	0	0.384642	0.401858
AT1G17030.1	0	0	0.384642	0.401858
AT1G17170.1	0	0	0.384642	0.401858
AT1G17180.1	0	0	0.192321	0.200929
AT1G17890.2	0	0	0.192321	0.200929
AT1G18090.1	0	0	0.192321	0.200929
AT1G18150.1	0	0	0.192321	0.200929
AT1G18410.1	0	0	0.384642	0.401858
AT1G18930.1	0	0	0.192321	0.200929
AT1G18960.1	0	0	0.192321	0.200929
AT1G19115.2	0	0	0.192321	0.200929
AT1G20680.1	0	0	0.192321	0.200929
AT1G20696.3	0	0	0.192321	0.200929
AT1G22350.1	0	0	0.192321	0.200929
AT1G22430.2	0	0	0.192321	0.200929
AT1G22640.1	0	0	0.192321	0.200929
AT1G23020.1	0	0	0.192321	0.200929
AT1G23720.1	0	0	0.384642	0.401858
AT1G23965.1	0	0	0.192321	0.200929
AT1G24280.1	0	0	0.192321	0.200929
AT1G24350.1	0	0	0.192321	0.200929
AT1G25210.1	0	0	0.192321	0.200929
AT1G25211.1	0	0	0.192321	0.200929
AT1G26260.1	0	0	0.192321	0.200929
AT1G26300.1	0	0	0.192321	0.200929
AT1G26770.2	0	0	0.192321	0.200929
AT1G27040.1	0	0	0.192321	0.200929
AT1G27110.1	0	0	0.192321	0.200929
AT1G27140.1	0	0	0.192321	0.200929
AT1G28960.4	0	0	0.192321	0.200929
AT1G29190.1	0	0	0.192321	0.200929
AT1G29850.3	0	0	0.192321	0.200929
AT1G30320.1	0	0	0.192321	0.200929
AT1G30450.3	0	0	0.192321	0.200929
AT1G30790.1	0	0	0.192321	0.200929
AT1G30835.1	0	0	0.192321	0.200929
AT1G32040.1	0	0	0.384642	0.401858
AT1G32300.1	0	0	0.192321	0.200929
AT1G33090.1	0	0	0.384642	0.401858
AT1G33160.1	0	0	0.192321	0.200929
AT1G33580.1	0	0	0.192321	0.200929
AT1G33790.2	0	0	0.192321	0.200929
AT1G33910.1	0	0	0.192321	0.200929
AT1G34580.1	0	0	0.192321	0.200929
AT1G34792.1	0	0	0.192321	0.200929
AT1G35100.1	0	0	0.384642	0.401858
AT1G35190.2	0	0	0.192321	0.200929
AT1G35480.1	0	0	0.192321	0.200929
AT1G36445.1	0	0	0.384642	0.401858
AT1G36732.1	0	0	0.192321	0.200929
AT1G37933.1	0	0	0.192321	0.200929
AT1G39190.1	0	0	0.192321	0.200929
AT1G40105.1	0	0	0.192321	0.200929
AT1G40118.1	0	0	0.384642	0.401858
AT1G41870.1	0	0	0.384642	0.401858
AT1G42430.1	0	0	0.192321	0.200929
AT1G42816.1	0	0	0.384642	0.401858
AT1G43145.1	0	0	0.192321	0.200929
AT1G43170.4	0	0	0.192321	0.200929
AT1G43820.1	0	0	0.192321	0.200929
AT1G43895.1	0	0	0.384642	0.401858
AT1G44820.1	0	0	0.192321	0.200929
AT1G45030.1	0	0	0.192321	0.200929
AT1G45050.1	0	0	0.192321	0.200929
AT1G47400.1	0	0	0.384642	0.401858
AT1G47490.1	0	0	0.192321	0.200929
AT1G47490.2	0	0	0.192321	0.200929
AT1G47510.2	0	0	0.192321	0.200929
AT1G47940.1	0	0	0.192321	0.200929
AT1G48030.1	0	0	0.769283	0.803716
AT1G48175.1	0	0	0.192321	0.200929
AT1G48460.1	0	0	0.192321	0.200929
AT1G48520.2	0	0	0.384642	0.401858
AT1G48880.1	0	0	0.192321	0.200929
AT1G48990.1	0	0	0.384642	0.401858
AT1G49620.1	0	0	0.192321	0.200929
AT1G49660.1	0	0	0.384642	0.401858
AT1G49790.2	0	0	0.192321	0.200929
AT1G50020.1	0	0	0.192321	0.200929
AT1G50090.1	0	0	0.192321	0.200929
AT1G50290.1	0	0	0.384642	0.401858
AT1G50710.1	0	0	0.192321	0.200929
AT1G50860.1	0	0	0.384642	0.401858
AT1G51370.1	0	0	0.192321	0.200929
AT1G52450.1	0	0	0.192321	0.200929
AT1G52840.1	0	0	0.192321	0.200929
AT1G53080.1	0	0	0.192321	0.200929
AT1G53200.1	0	0	0.384642	0.401858
AT1G53260.2	0	0	0.384642	0.401858
AT1G53550.1	0	0	0.192321	0.200929
AT1G53890.3	0	0	0.192321	0.200929
AT1G53970.1	0	0	0.192321	0.200929
AT1G54070.1	0	0	0.192321	0.200929
AT1G55080.1	0	0	0.192321	0.200929
AT1G55280.1	0	0	0.192321	0.200929
AT1G55490.1	0	0	0.192321	0.200929
AT1G55730.1	0	0	0.192321	0.200929
AT1G56360.1	0	0	0.192321	0.200929
AT1G57650.2	0	0	0.192321	0.200929
AT1G57780.1	0	0	0.384642	0.401858
AT1G57906.1	0	0	0.192321	0.200929
AT1G58110.1	0	0	0.192321	0.200929
AT1G58245.1	0	0	0.384642	0.401858
AT1G58440.1	0	0	0.192321	0.200929
AT1G59640.1	0	0	0.192321	0.200929
AT1G60030.1	0	0	0.192321	0.200929
AT1G60040.1	0	0	0.192321	0.200929
AT1G60120.1	0	0	0.192321	0.200929
AT1G60360.1	0	0	0.192321	0.200929
AT1G60545.1	0	0	0.192321	0.200929
AT1G60920.1	0	0	0.192321	0.200929
AT1G60989.1	0	0	0.192321	0.200929
AT1G61620.1	0	0	0.192321	0.200929
AT1G61680.2	0	0	0.192321	0.200929
AT1G61960.1	0	0	0.192321	0.200929
AT1G62000.1	0	0	0.192321	0.200929
AT1G62190.1	0	0	0.192321	0.200929
AT1G62980.1	0	0	0.192321	0.200929
AT1G63010.5	0	0	0.192321	0.200929
AT1G64295.1	0	0	0.192321	0.200929
AT1G64625.2	0	0	0.192321	0.200929
AT1G64760.2	0	0	0.192321	0.200929
AT1G65050.1	0	0	0.192321	0.200929
AT1G65390.1	0	0	0.192321	0.200929
AT1G65483.1	0	0	0.192321	0.200929
AT1G65840.1	0	0	0.192321	0.200929
AT1G66345.1	0	0	0.192321	0.200929
AT1G66720.1	0	0	0.192321	0.200929
AT1G66870.1	0	0	0.192321	0.200929
AT1G67020.1	0	0	0.192321	0.200929
AT1G67160.1	0	0	0.192321	0.200929
AT1G67320.2	0	0	0.192321	0.200929
AT1G67350.2	0	0	0.192321	0.200929
AT1G67455.1	0	0	0.192321	0.200929
AT1G67600.1	0	0	0.192321	0.200929
AT1G68060.1	0	0	0.192321	0.200929
AT1G68568.1	0	0	0.192321	0.200929
AT1G68580.2	0	0	0.384642	0.401858
AT1G68590.2	0	0	0.192321	0.200929
AT1G69220.2	0	0	0.192321	0.200929
AT1G69325.1	0	0	0.192321	0.200929
AT1G69523.1	0	0	0.192321	0.200929
AT1G69700.1	0	0	0.192321	0.200929
AT1G70518.1	0	0	0.192321	0.200929
AT1G71150.1	0	0	0.192321	0.200929
AT1G71170.1	0	0	0.192321	0.200929
AT1G71940.1	0	0	0.192321	0.200929
AT1G72320.2	0	0	0.384642	0.401858
AT1G72580.1	0	0	0.192321	0.200929
AT1G72770.3	0	0	0.192321	0.200929
AT1G73150.1	0	0	0.384642	0.401858
AT1G73180.1	0	0	0.192321	0.200929
AT1G73240.1	0	0	0.192321	0.200929
AT1G73445.1	0	0	0.192321	0.200929
AT1G73450.1	0	0	0.192321	0.200929
AT1G75550.1	0	0	0.192321	0.200929
AT1G76260.1	0	0	0.192321	0.200929
AT1G76990.4	0	0	0.192321	0.200929
AT1G77710.1	0	0	0.192321	0.200929
AT1G78420.1	0	0	0.192321	0.200929
AT1G78600.2	0	0	0.769283	0.803716
AT1G78865.1	0	0	0.384642	0.401858
AT1G79460.1	0	0	0.192321	0.200929
AT1G79490.1	0	0	0.384642	0.401858
AT1G79650.2	0	0	0.192321	0.200929
AT1G79760.1	0	0	0.192321	0.200929
AT1G79940.2	0	0	0.192321	0.200929
AT1G80630.1	0	0	0.384642	0.401858
AT1G80870.1	0	0	0.192321	0.200929
AT1G80960.3	0	0	0.192321	0.200929
AT1G80970.2	0	0	0.192321	0.200929
AT2G01120.1	0	0	0.384642	0.401858
AT2G01320.1	0	0	0.192321	0.200929
AT2G01750.2	0	0	0.192321	0.200929
AT2G01913.1	0	0	0.192321	0.200929
AT2G02061.1	0	0	0.192321	0.200929
AT2G02440.1	0	0	0.192321	0.200929
AT2G02590.1	0	0	0.192321	0.200929
AT2G02670.1	0	0	0.192321	0.200929
AT2G02800.2	0	0	0.192321	0.200929
AT2G03000.1	0	0	0.192321	0.200929
AT2G03020.1	0	0	0.192321	0.200929
AT2G03070.1	0	0	0.192321	0.200929
AT2G03200.1	0	0	0.192321	0.200929
AT2G04041.1	0	0	0.192321	0.200929
AT2G04063.1	0	0	0.384642	0.401858
AT2G04250.1	0	0	0.384642	0.401858
AT2G04740.1	0	0	0.192321	0.200929
AT2G04940.1	0	0	0.192321	0.200929
AT2G05020.1	0	0	0.192321	0.200929
AT2G05030.1	0	0	0.384642	0.401858
AT2G05230.1	0	0	0.192321	0.200929
AT2G05755.1	0	0	0.192321	0.200929
AT2G05910.1	0	0	0.192321	0.200929
AT2G05914.1	0	0	0.192321	0.200929
AT2G06070.1	0	0	0.384642	0.401858
AT2G06500.1	0	0	0.769283	0.803716
AT2G06914.1	0	0	0.192321	0.200929
AT2G07190.1	0	0	0.192321	0.200929
AT2G07280.1	0	0	0.192321	0.200929
AT2G07365.1	0	0	0.384642	0.401858
AT2G07521.1	0	0	0.192321	0.200929
AT2G07600.1	0	0	0.192321	0.200929
AT2G07718.1	0	0	0.192321	0.200929
AT2G07773.1	0	0	0.192321	0.200929
AT2G07779.1	0	0	0.384642	0.401858
AT2G07827.2	0	0	0.384642	0.401858
AT2G10640.1	0	0	0.384642	0.401858
AT2G10900.1	0	0	0.192321	0.200929
AT2G11485.1	0	0	0.192321	0.200929
AT2G11730.1	0	0	0.769283	0.803716
AT2G11775.1	0	0	0.192321	0.200929
AT2G11810.2	0	0	0.384642	0.401858
AT2G12066.1	0	0	0.192321	0.200929
AT2G13070.1	0	0	0.192321	0.200929
AT2G13240.1	0	0	0.192321	0.200929
AT2G13700.1	0	0	0.384642	0.401858
AT2G14680.1	0	0	0.192321	0.200929
AT2G14770.1	0	0	0.192321	0.200929
AT2G14793.1	0	0	0.384642	0.401858
AT2G15270.1	0	0	0.192321	0.200929
AT2G15390.1	0	0	0.192321	0.200929
AT2G15450.1	0	0	0.192321	0.200929
AT2G15480.1	0	0	0.384642	0.401858
AT2G16225.1	0	0	0.192321	0.200929
AT2G16260.1	0	0	0.192321	0.200929
AT2G16750.1	0	0	0.192321	0.200929
AT2G16840.1	0	0	0.192321	0.200929
AT2G17033.2	0	0	0.192321	0.200929
AT2G17430.1	0	0	0.192321	0.200929
AT2G17700.1	0	0	0.192321	0.200929
AT2G18580.1	0	0	0.769283	0.803716
AT2G18750.2	0	0	0.192321	0.200929
AT2G18917.1	0	0	0.192321	0.200929
AT2G19146.1	0	0	0.192321	0.200929
AT2G19630.1	0	0	0.384642	0.401858
AT2G19730.1	0	0	0.192321	0.200929
AT2G19806.1	0	0	0.192321	0.200929
AT2G20390.2	0	0	0.192321	0.200929
AT2G20470.1	0	0	0.192321	0.200929
AT2G20620.1	0	0	0.192321	0.200929
AT2G20650.1	0	0	0.192321	0.200929
AT2G20670.1	0	0	0.192321	0.200929
AT2G20820.1	0	0	0.192321	0.200929
AT2G21020.1	0	0	0.192321	0.200929
AT2G21030.1	0	0	0.192321	0.200929
AT2G21230.3	0	0	0.192321	0.200929
AT2G21330.2	0	0	0.384642	0.401858
AT2G21470.3	0	0	0.192321	0.200929
AT2G21560.1	0	0	0.384642	0.401858
AT2G21890.1	0	0	0.192321	0.200929
AT2G22060.1	0	0	0.192321	0.200929
AT2G22260.1	0	0	0.192321	0.200929
AT2G22620.1	0	0	0.192321	0.200929
AT2G22821.1	0	0	0.192321	0.200929
AT2G22990.1	0	0	0.192321	0.200929
AT2G23010.1	0	0	0.192321	0.200929
AT2G23370.1	0	0	0.192321	0.200929
AT2G23510.1	0	0	0.192321	0.200929
AT2G23550.1	0	0	0.192321	0.200929
AT2G23740.2	0	0	0.192321	0.200929
AT2G23760.3	0	0	0.192321	0.200929
AT2G24300.1	0	0	0.192321	0.200929
AT2G24800.1	0	0	0.192321	0.200929
AT2G25410.1	0	0	0.192321	0.200929
AT2G25740.1	0	0	0.192321	0.200929
AT2G25850.2	0	0	0.192321	0.200929
AT2G26000.1	0	0	0.192321	0.200929
AT2G26130.1	0	0	0.192321	0.200929
AT2G26220.1	0	0	0.192321	0.200929
AT2G26350.1	0	0	0.192321	0.200929
AT2G26520.1	0	0	0.192321	0.200929
AT2G26940.1	0	0	0.192321	0.200929
AT2G27030.1	0	0	0.192321	0.200929
AT2G27285.1	0	0	0.192321	0.200929
AT2G27720.2	0	0	0.192321	0.200929
AT2G27810.1	0	0	0.192321	0.200929
AT2G27920.1	0	0	0.192321	0.200929
AT2G27970.1	0	0	0.192321	0.200929
AT2G28990.1	0	0	0.192321	0.200929
AT2G29410.1	0	0	0.384642	0.401858
AT2G29680.2	0	0	0.192321	0.200929
AT2G29750.1	0	0	0.384642	0.401858
AT2G29930.1	0	0	0.192321	0.200929
AT2G30362.1	0	0	0.192321	0.200929
AT2G30480.2	0	0	0.192321	0.200929
AT2G31210.1	0	0	0.192321	0.200929
AT2G31370.2	0	0	0.192321	0.200929
AT2G31750.1	0	0	0.192321	0.200929
AT2G31870.1	0	0	0.192321	0.200929
AT2G31955.2	0	0	0.192321	0.200929
AT2G32000.2	0	0	0.192321	0.200929
AT2G32120.2	0	0	0.192321	0.200929
AT2G33480.2	0	0	0.192321	0.200929
AT2G33560.1	0	0	0.192321	0.200929
AT2G33570.1	0	0	0.192321	0.200929
AT2G33820.1	0	0	0.192321	0.200929
AT2G33850.1	0	0	0.192321	0.200929
AT2G34060.1	0	0	0.192321	0.200929
AT2G34150.2	0	0	0.384642	0.401858
AT2G34170.2	0	0	0.192321	0.200929
AT2G34660.2	0	0	0.192321	0.200929
AT2G35350.1	0	0	0.192321	0.200929
AT2G35540.1	0	0	0.192321	0.200929
AT2G35710.2	0	0	0.192321	0.200929
AT2G35760.1	0	0	0.192321	0.200929
AT2G36885.2	0	0	0.192321	0.200929
AT2G37320.1	0	0	0.192321	0.200929
AT2G37580.1	0	0	0.384642	0.401858
AT2G37780.1	0	0	0.384642	0.401858
AT2G37820.1	0	0	0.192321	0.200929
AT2G37840.2	0	0	0.192321	0.200929
AT2G37980.1	0	0	0.192321	0.200929
AT2G38290.2	0	0	0.769283	0.803716
AT2G38330.1	0	0	0.192321	0.200929
AT2G38490.1	0	0	0.384642	0.401858
AT2G38520.1	0	0	0.192321	0.200929
AT2G38540.1	0	0	0.384642	0.401858
AT2G38620.2	0	0	0.192321	0.200929
AT2G38700.1	0	0	0.384642	0.401858
AT2G38710.2	0	0	0.192321	0.200929
AT2G38995.1	0	0	0.192321	0.200929
AT2G39110.1	0	0	0.192321	0.200929
AT2G39640.1	0	0	0.192321	0.200929
AT2G40150.1	0	0	0.192321	0.200929
AT2G40280.1	0	0	0.192321	0.200929
AT2G41060.1	0	0	0.192321	0.200929
AT2G41945.3	0	0	0.192321	0.200929
AT2G42380.1	0	0	0.192321	0.200929
AT2G42460.1	0	0	0.192321	0.200929
AT2G43000.1	0	0	0.192321	0.200929
AT2G44304.1	0	0	0.192321	0.200929
AT2G45315.2	0	0	0.192321	0.200929
AT2G45650.1	0	0	0.192321	0.200929
AT2G46050.1	0	0	0.192321	0.200929
AT2G46410.1	0	0	0.192321	0.200929
AT2G46500.2	0	0	0.384642	0.401858
AT2G46505.1	0	0	0.192321	0.200929
AT2G46610.2	0	0	0.192321	0.200929
AT2G46670.1	0	0	0.192321	0.200929
AT2G46790.1	0	0	0.192321	0.200929
AT2G46790.2	0	0	0.192321	0.200929
AT2G46915.1	0	0	0.192321	0.200929
AT2G46990.1	0	0	0.384642	0.401858
AT2G47160.2	0	0	0.192321	0.200929
AT2G47230.2	0	0	0.192321	0.200929
AT2G47570.2	0	0	0.192321	0.200929
AT2G47790.1	0	0	0.192321	0.200929
AT3G01142.1	0	0	0.384642	0.401858
AT3G02550.1	0	0	0.384642	0.401858
AT3G02870.1	0	0	0.192321	0.200929
AT3G02930.1	0	0	0.192321	0.200929
AT3G03770.2	0	0	0.192321	0.200929
AT3G03773.1	0	0	0.192321	0.200929
AT3G04520.1	0	0	0.384642	0.401858
AT3G04810.1	0	0	0.192321	0.200929
AT3G05900.1	0	0	0.384642	0.401858
AT3G06710.1	0	0	0.192321	0.200929
AT3G06770.3	0	0	0.192321	0.200929
AT3G07110.2	0	0	0.192321	0.200929
AT3G07215.2	0	0	0.192321	0.200929
AT3G07290.1	0	0	0.384642	0.401858
AT3G07910.1	0	0	0.384642	0.401858
AT3G08010.1	0	0	0.192321	0.200929
AT3G09450.1	0	0	0.192321	0.200929
AT3G09580.1	0	0	0.384642	0.401858
AT3G09670.2	0	0	0.192321	0.200929
AT3G09770.2	0	0	0.192321	0.200929
AT3G10220.1	0	0	0.192321	0.200929
AT3G10400.1	0	0	0.192321	0.200929
AT3G11370.1	0	0	0.192321	0.200929
AT3G11570.1	0	0	0.192321	0.200929
AT3G12100.1	0	0	0.192321	0.200929
AT3G12460.1	0	0	0.384642	0.401858
AT3G12770.1	0	0	0.192321	0.200929
AT3G12970.1	0	0	0.384642	0.401858
AT3G13050.1	0	0	0.192321	0.200929
AT3G13390.1	0	0	0.192321	0.200929
AT3G13594.1	0	0	0.192321	0.200929
AT3G14330.1	0	0	0.192321	0.200929
AT3G14530.1	0	0	0.384642	0.401858
AT3G14870.1	0	0	0.192321	0.200929
AT3G15140.1	0	0	0.192321	0.200929
AT3G15340.1	0	0	0.192321	0.200929
AT3G15940.1	0	0	0.192321	0.200929
AT3G15980.4	0	0	0.192321	0.200929
AT3G17030.1	0	0	0.192321	0.200929
AT3G17155.1	0	0	0.192321	0.200929
AT3G17203.1	0	0	0.192321	0.200929
AT3G17998.1	0	0	0.192321	0.200929
AT3G18040.1	0	0	0.192321	0.200929
AT3G18210.1	0	0	0.384642	0.401858
AT3G18400.1	0	0	0.192321	0.200929
AT3G18910.1	0	0	0.384642	0.401858
AT3G19270.1	0	0	0.192321	0.200929
AT3G20080.2	0	0	0.192321	0.200929
AT3G20100.1	0	0	0.192321	0.200929
AT3G20270.3	0	0	0.192321	0.200929
AT3G20520.1	0	0	0.192321	0.200929
AT3G20660.1	0	0	0.192321	0.200929
AT3G21060.1	0	0	0.384642	0.401858
AT3G21400.1	0	0	0.192321	0.200929
AT3G22170.2	0	0	0.192321	0.200929
AT3G22560.1	0	0	0.384642	0.401858
AT3G22850.1	0	0	0.384642	0.401858
AT3G23020.1	0	0	0.384642	0.401858
AT3G23100.1	0	0	0.192321	0.200929
AT3G23170.1	0	0	0.192321	0.200929
AT3G23180.1	0	0	0.192321	0.200929
AT3G23250.2	0	0	0.192321	0.200929
AT3G23330.1	0	0	0.384642	0.401858
AT3G23630.1	0	0	0.192321	0.200929
AT3G24230.1	0	0	0.192321	0.200929
AT3G24927.1	0	0	0.192321	0.200929
AT3G25620.2	0	0	0.384642	0.401858
AT3G25740.1	0	0	0.192321	0.200929
AT3G26250.1	0	0	0.192321	0.200929
AT3G26618.1	0	0	0.192321	0.200929
AT3G26922.1	0	0	0.192321	0.200929
AT3G28380.1	0	0	0.384642	0.401858
AT3G29010.1	0	0	0.192321	0.200929
AT3G29520.1	0	0	0.384642	0.401858
AT3G29779.1	0	0	0.192321	0.200929
AT3G29787.1	0	0	0.384642	0.401858
AT3G30230.1	0	0	0.192321	0.200929
AT3G30350.2	0	0	0.192321	0.200929
AT3G30450.1	0	0	0.192321	0.200929
AT3G30746.1	0	0	0.384642	0.401858
AT3G30751.1	0	0	0.192321	0.200929
AT3G31410.1	0	0	0.192321	0.200929
AT3G31450.1	0	0	0.192321	0.200929
AT3G31903.1	0	0	0.192321	0.200929
AT3G31915.1	0	0	0.192321	0.200929
AT3G32190.1	0	0	0.384642	0.401858
AT3G32223.1	0	0	0.192321	0.200929
AT3G33064.1	0	0	0.192321	0.200929
AT3G33082.1	0	0	0.192321	0.200929
AT3G33109.1	0	0	0.192321	0.200929
AT3G33145.1	0	0	0.192321	0.200929
AT3G33172.1	0	0	0.192321	0.200929
AT3G33215.1	0	0	0.192321	0.200929
AT3G42436.1	0	0	0.192321	0.200929
AT3G42473.1	0	0	0.384642	0.401858
AT3G42475.1	0	0	0.192321	0.200929
AT3G42590.1	0	0	0.192321	0.200929
AT3G42715.1	0	0	0.192321	0.200929
AT3G43430.1	0	0	0.384642	0.401858
AT3G43440.1	0	0	0.192321	0.200929
AT3G43447.1	0	0	0.192321	0.200929
AT3G43470.1	0	0	0.769283	0.803716
AT3G43571.1	0	0	0.192321	0.200929
AT3G44000.1	0	0	0.384642	0.401858
AT3G44735.1	0	0	0.192321	0.200929
AT3G44810.1	0	0	0.384642	0.401858
AT3G44840.1	0	0	0.192321	0.200929
AT3G45120.1	0	0	0.384642	0.401858
AT3G45577.1	0	0	0.192321	0.200929
AT3G45740.1	0	0	0.384642	0.401858
AT3G46190.1	0	0	0.192321	0.200929
AT3G46940.1	0	0	0.384642	0.401858
AT3G47160.2	0	0	0.192321	0.200929
AT3G47380.1	0	0	0.192321	0.200929
AT3G47675.1	0	0	0.192321	0.200929
AT3G47850.1	0	0	0.192321	0.200929
AT3G48620.1	0	0	0.192321	0.200929
AT3G48675.1	0	0	0.192321	0.200929
AT3G49180.1	0	0	0.384642	0.401858
AT3G49860.1	0	0	0.192321	0.200929
AT3G50160.1	0	0	0.192321	0.200929
AT3G50260.1	0	0	0.192321	0.200929
AT3G50376.1	0	0	0.192321	0.200929
AT3G50460.1	0	0	0.192321	0.200929
AT3G50500.2	0	0	0.384642	0.401858
AT3G50670.2	0	0	0.192321	0.200929
AT3G51171.1	0	0	0.192321	0.200929
AT3G52220.1	0	0	0.192321	0.200929
AT3G52285.1	0	0	0.192321	0.200929
AT3G52710.1	0	0	0.769283	0.803716
AT3G52955.1	0	0	0.192321	0.200929
AT3G53720.1	0	0	0.384642	0.401858
AT3G53910.1	0	0	0.192321	0.200929
AT3G54363.1	0	0	0.192321	0.200929
AT3G54560.1	0	0	0.192321	0.200929
AT3G54826.1	0	0	0.192321	0.200929
AT3G55880.1	0	0	0.192321	0.200929
AT3G56320.1	0	0	0.192321	0.200929
AT3G56540.1	0	0	0.192321	0.200929
AT3G56720.2	0	0	0.384642	0.401858
AT3G57170.1	0	0	0.192321	0.200929
AT3G58040.1	0	0	0.192321	0.200929
AT3G58290.1	0	0	0.192321	0.200929
AT3G58470.1	0	0	0.192321	0.200929
AT3G58510.2	0	0	0.192321	0.200929
AT3G58620.1	0	0	0.192321	0.200929
AT3G58830.1	0	0	0.192321	0.200929
AT3G58880.1	0	0	0.192321	0.200929
AT3G59926.1	0	0	0.384642	0.401858
AT3G59980.1	0	0	0.192321	0.200929
AT3G60050.1	0	0	0.192321	0.200929
AT3G60260.4	0	0	0.192321	0.200929
AT3G60330.1	0	0	0.192321	0.200929
AT3G60490.1	0	0	0.192321	0.200929
AT3G60780.1	0	0	0.192321	0.200929
AT3G60890.1	0	0	0.192321	0.200929
AT3G61010.2	0	0	0.192321	0.200929
AT3G61950.1	0	0	0.192321	0.200929
AT3G62080.2	0	0	0.192321	0.200929
AT3G62090.3	0	0	0.192321	0.200929
AT3G62110.1	0	0	0.192321	0.200929
AT3G62820.1	0	0	0.192321	0.200929
AT3G62850.1	0	0	0.192321	0.200929
AT3G62880.1	0	0	0.384642	0.401858
AT3G62900.1	0	0	0.192321	0.200929
AT3G63000.1	0	0	0.384642	0.401858
AT3G63130.2	0	0	0.192321	0.200929
AT3G63390.1	0	0	0.192321	0.200929
AT3G63445.2	0	0	0.192321	0.200929
AT3G66652.1	0	0	0.192321	0.200929
AT4G00310.1	0	0	0.192321	0.200929
AT4G00335.2	0	0	0.192321	0.200929
AT4G00530.1	0	0	0.192321	0.200929
AT4G00690.1	0	0	0.384642	0.401858
AT4G01360.1	0	0	0.384642	0.401858
AT4G01590.2	0	0	0.192321	0.200929
AT4G01730.1	0	0	0.192321	0.200929
AT4G01880.1	0	0	0.192321	0.200929
AT4G01920.1	0	0	0.384642	0.401858
AT4G02190.1	0	0	0.384642	0.401858
AT4G02580.1	0	0	0.192321	0.200929
AT4G02920.2	0	0	0.384642	0.401858
AT4G03010.1	0	0	0.192321	0.200929
AT4G03270.1	0	0	0.384642	0.401858
AT4G03824.1	0	0	0.192321	0.200929
AT4G03837.1	0	0	0.192321	0.200929
AT4G03850.1	0	0	0.192321	0.200929
AT4G04200.1	0	0	0.192321	0.200929
AT4G04653.1	0	0	0.192321	0.200929
AT4G04680.1	0	0	0.384642	0.401858
AT4G04780.1	0	0	0.192321	0.200929
AT4G04900.1	0	0	0.384642	0.401858
AT4G06525.1	0	0	0.384642	0.401858
AT4G06553.1	0	0	0.192321	0.200929
AT4G06564.1	0	0	0.384642	0.401858
AT4G06568.1	0	0	0.192321	0.200929
AT4G06602.1	0	0	0.769283	0.803716
AT4G06680.1	0	0	0.384642	0.401858
AT4G06698.1	0	0	0.769283	0.803716
AT4G07803.1	0	0	0.769283	0.803716
AT4G07820.1	0	0	0.192321	0.200929
AT4G08134.1	0	0	0.192321	0.200929
AT4G08240.2	0	0	0.192321	0.200929
AT4G09750.1	0	0	0.192321	0.200929
AT4G09980.1	0	0	0.192321	0.200929
AT4G10180.1	0	0	0.192321	0.200929
AT4G10360.1	0	0	0.192321	0.200929
AT4G10890.1	0	0	0.192321	0.200929
AT4G10925.3	0	0	0.192321	0.200929
AT4G11100.1	0	0	0.192321	0.200929
AT4G11610.1	0	0	0.192321	0.200929
AT4G12530.1	0	0	0.192321	0.200929
AT4G12560.2	0	0	0.384642	0.401858
AT4G12580.1	0	0	0.192321	0.200929
AT4G12680.1	0	0	0.192321	0.200929
AT4G12920.1	0	0	0.192321	0.200929
AT4G12990.1	0	0	0.192321	0.200929
AT4G13264.1	0	0	0.192321	0.200929
AT4G13270.1	0	0	0.192321	0.200929
AT4G13310.1	0	0	0.192321	0.200929
AT4G13330.1	0	0	0.192321	0.200929
AT4G13590.1	0	0	0.192321	0.200929
AT4G13710.2	0	0	0.384642	0.401858
AT4G13960.1	0	0	0.192321	0.200929
AT4G13985.1	0	0	0.192321	0.200929
AT4G14500.2	0	0	0.192321	0.200929
AT4G15075.1	0	0	0.192321	0.200929
AT4G15096.1	0	0	0.384642	0.401858
AT4G15720.1	0	0	0.192321	0.200929
AT4G16845.2	0	0	0.192321	0.200929
AT4G17460.1	0	0	0.192321	0.200929
AT4G17585.1	0	0	0.192321	0.200929
AT4G17650.1	0	0	0.192321	0.200929
AT4G17690.1	0	0	0.192321	0.200929
AT4G17890.2	0	0	0.192321	0.200929
AT4G17920.1	0	0	0.384642	0.401858
AT4G18375.1	0	0	0.192321	0.200929
AT4G18420.1	0	0	0.192321	0.200929
AT4G19003.2	0	0	0.192321	0.200929
AT4G19690.1	0	0	0.384642	0.401858
AT4G20020.2	0	0	0.192321	0.200929
AT4G20210.1	0	0	0.192321	0.200929
AT4G20460.1	0	0	0.192321	0.200929
AT4G20620.1	0	0	0.192321	0.200929
AT4G21326.1	0	0	0.192321	0.200929
AT4G21870.1	0	0	0.192321	0.200929
AT4G22050.1	0	0	0.192321	0.200929
AT4G22110.1	0	0	0.192321	0.200929
AT4G22120.5	0	0	0.192321	0.200929
AT4G22140.2	0	0	0.384642	0.401858
AT4G22360.1	0	0	0.192321	0.200929
AT4G22440.1	0	0	0.192321	0.200929
AT4G22517.1	0	0	0.192321	0.200929
AT4G22640.1	0	0	0.384642	0.401858
AT4G22650.1	0	0	0.192321	0.200929
AT4G23620.1	0	0	0.192321	0.200929
AT4G23680.1	0	0	0.192321	0.200929
AT4G23800.1	0	0	0.192321	0.200929
AT4G24730.1	0	0	0.192321	0.200929
AT4G24730.4	0	0	0.192321	0.200929
AT4G24830.1	0	0	0.192321	0.200929
AT4G25370.1	0	0	0.192321	0.200929
AT4G25610.2	0	0	0.192321	0.200929
AT4G25770.2	0	0	0.192321	0.200929
AT4G26140.1	0	0	0.769283	0.803716
AT4G26580.2	0	0	0.192321	0.200929
AT4G26700.1	0	0	0.192321	0.200929
AT4G26770.1	0	0	0.192321	0.200929
AT4G27510.2	0	0	0.192321	0.200929
AT4G27570.1	0	0	0.384642	0.401858
AT4G27595.1	0	0	0.192321	0.200929
AT4G28085.2	0	0	0.192321	0.200929
AT4G28320.1	0	0	0.192321	0.200929
AT4G28370.1	0	0	0.192321	0.200929
AT4G28470.1	0	0	0.192321	0.200929
AT4G28680.2	0	0	0.192321	0.200929
AT4G28811.1	0	0	0.384642	0.401858
AT4G28840.1	0	0	0.192321	0.200929
AT4G28910.2	0	0	0.192321	0.200929
AT4G29640.1	0	0	0.192321	0.200929
AT4G29654.1	0	0	0.384642	0.401858
AT4G30000.2	0	0	0.192321	0.200929
AT4G31010.2	0	0	0.192321	0.200929
AT4G31840.1	0	0	0.192321	0.200929
AT4G31990.3	0	0	0.192321	0.200929
AT4G32295.1	0	0	0.192321	0.200929
AT4G32330.1	0	0	0.192321	0.200929
AT4G32924.1	0	0	0.192321	0.200929
AT4G32950.1	0	0	0.192321	0.200929
AT4G33467.2	0	0	0.192321	0.200929
AT4G34270.1	0	0	0.192321	0.200929
AT4G34380.1	0	0	0.192321	0.200929
AT4G34770.1	0	0	0.192321	0.200929
AT4G34960.1	0	0	0.192321	0.200929
AT4G35440.2	0	0	0.192321	0.200929
AT4G35730.1	0	0	0.192321	0.200929
AT4G35870.1	0	0	0.192321	0.200929
AT4G36290.1	0	0	0.192321	0.200929
AT4G36480.2	0	0	0.192321	0.200929
AT4G36580.1	0	0	0.192321	0.200929
AT4G36690.3	0	0	0.192321	0.200929
AT4G36900.1	0	0	0.192321	0.200929
AT4G36960.2	0	0	0.192321	0.200929
AT4G37400.1	0	0	0.192321	0.200929
AT4G37980.1	0	0	0.384642	0.401858
AT4G38020.1	0	0	0.192321	0.200929
AT4G39100.2	0	0	0.192321	0.200929
AT4G39820.1	0	0	0.192321	0.200929
AT5G01030.2	0	0	0.192321	0.200929
AT5G01190.1	0	0	0.192321	0.200929
AT5G01520.2	0	0	0.192321	0.200929
AT5G02820.1	0	0	0.192321	0.200929
AT5G03250.1	0	0	0.192321	0.200929
AT5G03520.2	0	0	0.192321	0.200929
AT5G03970.1	0	0	0.192321	0.200929
AT5G04240.1	0	0	0.192321	0.200929
AT5G04460.1	0	0	0.192321	0.200929
AT5G04510.2	0	0	0.192321	0.200929
AT5G05240.1	0	0	0.192321	0.200929
AT5G05390.1	0	0	0.384642	0.401858
AT5G05620.1	0	0	0.192321	0.200929
AT5G05670.2	0	0	0.192321	0.200929
AT5G05740.1	0	0	0.192321	0.200929
AT5G05920.1	0	0	0.192321	0.200929
AT5G06100.2	0	0	0.192321	0.200929
AT5G06120.3	0	0	0.192321	0.200929
AT5G06120.4	0	0	0.192321	0.200929
AT5G06400.1	0	0	0.192321	0.200929
AT5G06990.1	0	0	0.384642	0.401858
AT5G07330.1	0	0	0.192321	0.200929
AT5G07890.3	0	0	0.192321	0.200929
AT5G08460.1	0	0	0.192321	0.200929
AT5G08560.1	0	0	0.192321	0.200929
AT5G08750.1	0	0	0.192321	0.200929
AT5G09230.5	0	0	0.192321	0.200929
AT5G09270.2	0	0	0.192321	0.200929
AT5G09410.2	0	0	0.384642	0.401858
AT5G09900.1	0	0	0.192321	0.200929
AT5G10490.1	0	0	0.192321	0.200929
AT5G10680.1	0	0	0.192321	0.200929
AT5G11220.1	0	0	0.192321	0.200929
AT5G12030.1	0	0	0.192321	0.200929
AT5G12480.1	0	0	0.192321	0.200929
AT5G12960.1	0	0	0.384642	0.401858
AT5G13230.1	0	0	0.192321	0.200929
AT5G13270.1	0	0	0.192321	0.200929
AT5G13620.1	0	0	0.192321	0.200929
AT5G13950.2	0	0	0.192321	0.200929
AT5G13980.2	0	0	0.192321	0.200929
AT5G14110.1	0	0	0.192321	0.200929
AT5G14250.2	0	0	0.192321	0.200929
AT5G14660.1	0	0	0.192321	0.200929
AT5G15050.1	0	0	0.192321	0.200929
AT5G15070.1	0	0	0.192321	0.200929
AT5G15120.1	0	0	0.192321	0.200929
AT5G15440.1	0	0	0.192321	0.200929
AT5G15530.1	0	0	0.192321	0.200929
AT5G15780.1	0	0	0.384642	0.401858
AT5G15800.1	0	0	0.384642	0.401858
AT5G15910.1	0	0	0.192321	0.200929
AT5G15930.1	0	0	0.192321	0.200929
AT5G16020.1	0	0	0.192321	0.200929
AT5G16520.1	0	0	0.192321	0.200929
AT5G17410.2	0	0	0.192321	0.200929
AT5G17740.1	0	0	0.192321	0.200929
AT5G18660.1	0	0	0.192321	0.200929
AT5G18780.1	0	0	0.192321	0.200929
AT5G18940.2	0	0	0.192321	0.200929
AT5G19160.1	0	0	0.192321	0.200929
AT5G19420.1	0	0	0.192321	0.200929
AT5G20050.1	0	0	0.384642	0.401858
AT5G20220.1	0	0	0.192321	0.200929
AT5G20310.1	0	0	0.192321	0.200929
AT5G20900.1	0	0	0.192321	0.200929
AT5G22050.1	0	0	0.192321	0.200929
AT5G23035.1	0	0	0.192321	0.200929
AT5G23250.2	0	0	0.192321	0.200929
AT5G24600.1	0	0	0.192321	0.200929
AT5G24630.5	0	0	0.192321	0.200929
AT5G25305.1	0	0	0.769283	0.803716
AT5G25550.1	0	0	0.192321	0.200929
AT5G25770.1	0	0	0.192321	0.200929
AT5G25900.1	0	0	0.192321	0.200929
AT5G26270.2	0	0	0.192321	0.200929
AT5G26600.2	0	0	0.192321	0.200929
AT5G26617.1	0	0	0.192321	0.200929
AT5G26660.1	0	0	0.384642	0.401858
AT5G26950.1	0	0	0.192321	0.200929
AT5G26970.1	0	0	0.192321	0.200929
AT5G27390.1	0	0	0.192321	0.200929
AT5G27560.1	0	0	0.192321	0.200929
AT5G28210.1	0	0	0.192321	0.200929
AT5G28330.1	0	0	0.384642	0.401858
AT5G28620.1	0	0	0.192321	0.200929
AT5G28667.1	0	0	0.192321	0.200929
AT5G28710.1	0	0	0.192321	0.200929
AT5G28712.1	0	0	0.192321	0.200929
AT5G28950.1	0	0	0.192321	0.200929
AT5G30189.1	0	0	0.769283	0.803716
AT5G30380.1	0	0	0.192321	0.200929
AT5G31778.1	0	0	0.192321	0.200929
AT5G31923.1	0	0	0.192321	0.200929
AT5G32112.1	0	0	0.192321	0.200929
AT5G32136.1	0	0	0.192321	0.200929
AT5G32460.1	0	0	0.192321	0.200929
AT5G32563.1	0	0	0.384642	0.401858
AT5G32593.1	0	0	0.769283	0.803716
AT5G32595.1	0	0	0.192321	0.200929
AT5G33253.1	0	0	0.192321	0.200929
AT5G33384.1	0	0	0.192321	0.200929
AT5G33388.1	0	0	0.192321	0.200929
AT5G33439.1	0	0	0.192321	0.200929
AT5G34832.1	0	0	0.192321	0.200929
AT5G34844.1	0	0	0.192321	0.200929
AT5G35400.2	0	0	0.192321	0.200929
AT5G35425.1	0	0	0.192321	0.200929
AT5G35690.1	0	0	0.192321	0.200929
AT5G35715.1	0	0	0.192321	0.200929
AT5G35732.1	0	0	0.192321	0.200929
AT5G35780.1	0	0	0.192321	0.200929
AT5G35810.1	0	0	0.192321	0.200929
AT5G36270.1	0	0	0.192321	0.200929
AT5G36830.1	0	0	0.192321	0.200929
AT5G37060.1	0	0	0.769283	0.803716
AT5G37140.1	0	0	0.192321	0.200929
AT5G37440.1	0	0	0.192321	0.200929
AT5G37680.1	0	0	0.192321	0.200929
AT5G38060.2	0	0	0.192321	0.200929
AT5G38890.1	0	0	0.192321	0.200929
AT5G39650.1	0	0	0.192321	0.200929
AT5G39930.1	0	0	0.192321	0.200929
AT5G40050.1	0	0	0.192321	0.200929
AT5G40220.1	0	0	0.192321	0.200929
AT5G40410.1	0	0	0.384642	0.401858
AT5G40460.1	0	0	0.192321	0.200929
AT5G42092.1	0	0	0.192321	0.200929
AT5G42170.1	0	0	0.192321	0.200929
AT5G42280.1	0	0	1.53857	1.60743
AT5G42770.2	0	0	0.192321	0.200929
AT5G43330.1	0	0	0.192321	0.200929
AT5G43790.1	0	0	0.384642	0.401858
AT5G43890.1	0	0	0.384642	0.401858
AT5G43910.1	0	0	0.192321	0.200929
AT5G43990.5	0	0	0.384642	0.401858
AT5G44710.1	0	0	0.192321	0.200929
AT5G44980.1	0	0	0.192321	0.200929
AT5G45680.1	0	0	0.192321	0.200929
AT5G45775.2	0	0	0.192321	0.200929
AT5G45810.1	0	0	0.192321	0.200929
AT5G45850.1	0	0	0.384642	0.401858
AT5G46630.2	0	0	0.192321	0.200929
AT5G46700.1	0	0	0.384642	0.401858
AT5G47500.1	0	0	0.384642	0.401858
AT5G47610.1	0	0	0.192321	0.200929
AT5G47635.1	0	0	0.192321	0.200929
AT5G47660.1	0	0	0.192321	0.200929
AT5G47880.1	0	0	0.384642	0.401858
AT5G47880.2	0	0	0.192321	0.200929
AT5G47930.1	0	0	0.192321	0.200929
AT5G48320.1	0	0	0.192321	0.200929
AT5G48650.1	0	0	0.192321	0.200929
AT5G48780.2	0	0	0.192321	0.200929
AT5G49290.1	0	0	0.192321	0.200929
AT5G50335.1	0	0	0.192321	0.200929
AT5G50470.1	0	0	0.192321	0.200929
AT5G50565.1	0	0	0.192321	0.200929
AT5G50890.1	0	0	0.192321	0.200929
AT5G51080.2	0	0	0.192321	0.200929
AT5G51230.3	0	0	0.384642	0.401858
AT5G51970.2	0	0	0.192321	0.200929
AT5G52620.1	0	0	0.192321	0.200929
AT5G52890.2	0	0	0.192321	0.200929
AT5G53040.1	0	0	0.192321	0.200929
AT5G53820.1	0	0	0.192321	0.200929
AT5G54630.1	0	0	0.192321	0.200929
AT5G55050.1	0	0	0.192321	0.200929
AT5G55470.1	0	0	0.192321	0.200929
AT5G55670.1	0	0	0.192321	0.200929
AT5G55750.1	0	0	0.192321	0.200929
AT5G55970.1	0	0	0.192321	0.200929
AT5G57150.4	0	0	0.384642	0.401858
AT5G57180.1	0	0	0.384642	0.401858
AT5G57490.1	0	0	0.192321	0.200929
AT5G57570.1	0	0	0.192321	0.200929
AT5G57930.2	0	0	0.192321	0.200929
AT5G58003.1	0	0	0.769283	0.803716
AT5G58210.2	0	0	0.192321	0.200929
AT5G58650.1	0	0	0.192321	0.200929
AT5G59080.1	0	0	0.192321	0.200929
AT5G59470.1	0	0	0.192321	0.200929
AT5G59810.1	0	0	0.192321	0.200929
AT5G60030.1	0	0	0.192321	0.200929
AT5G60190.1	0	0	0.192321	0.200929
AT5G61550.1	0	0	0.192321	0.200929
AT5G62260.1	0	0	0.192321	0.200929
AT5G62830.1	0	0	0.192321	0.200929
AT5G63010.1	0	0	0.384642	0.401858
AT5G63140.1	0	0	0.192321	0.200929
AT5G63590.1	0	0	0.192321	0.200929
AT5G64080.1	0	0	0.192321	0.200929
AT5G64360.1	0	0	0.384642	0.401858
AT5G64550.1	0	0	0.384642	0.401858
AT5G64730.1	0	0	0.192321	0.200929
AT5G64760.1	0	0	0.192321	0.200929
AT5G65060.2	0	0	0.192321	0.200929
AT5G65600.1	0	0	0.192321	0.200929
AT5G66070.1	0	0	0.192321	0.200929
AT5G66310.1	0	0	0.192321	0.200929
AT5G66320.1	0	0	0.192321	0.200929
AT5G66430.1	0	0	0.192321	0.200929
AT5G67220.1	0	0	0.192321	0.200929
AT1G09790.1	0	0	0.961604	1.00465
AT1G34530.1	0	0	0.961604	1.00465
AT1G60900.1	0	0	0.961604	1.00465
AT1G65740.1	0	0	1.92321	2.00929
AT1G70080.1	0	0	0.961604	1.00465
AT1G71440.1	0	0	0.961604	1.00465
AT2G04135.1	0	0	0.961604	1.00465
AT2G28710.1	0	0	0.961604	1.00465
AT3G17770.1	0	0	0.961604	1.00465
AT4G00050.1	0	0	0.961604	1.00465
AT4G19530.1	0	0	0.961604	1.00465
AT4G21090.2	0	0	0.961604	1.00465
AT4G12700.1	0	0	9.03908	8.63995
AT1G65070.1	0	0	4.23106	4.01858
AT3G03100.1	0	0	2.11553	2.00929
AT3G15200.1	0	0	64.8121	61.4843
AT3G19080.1	0	0	14.4241	15.2706
AT4G34000.1	0	0	55.1961	51.4378
AT2G28830.1	0	0	1.73089	1.60743
AT3G23725.1	0	0	1.73089	1.60743
AT3G04680.2	0	0	5.19266	5.62601
AT5G27940.1	0	0	27.5019	25.3171
AT2G44970.1	0	0	7.88515	7.23345
AT1G50000.1	0	0	8.46212	9.24274
AT1G33740.1	0	0	1.53857	1.4065
AT1G02720.1	0	0	4.42338	4.01858
AT5G24318.2	0	0	4.42338	4.01858
AT1G29950.2	0	0	19.0398	17.2799
AT2G39240.1	0	0	3.26945	3.61672
AT4G09060.1	0	0	19.4244	21.4994
AT1G05280.1	0	0	4.23106	3.81765
AT1G62880.2	0	0	123.855	110.913
AT1G67900.1	0	0	2.69249	2.41115
AT1G73660.1	0	0	1.34625	1.20557
AT4G18340.1	0	0	2.69249	2.41115
AT4G25560.1	0	0	1.34625	1.20557
AT5G50290.1	0	0	1.34625	1.20557
AT1G67900.2	0	0	2.11553	2.41115
AT2G18810.1	0	0	2.11553	2.41115
AT1G63260.2	0	0	27.5019	31.5459
AT2G07490.1	0	0	1.15392	1.00465
AT5G22875.1	0	0	1.15392	1.00465
AT5G22430.1	0	0	1.92321	2.21022
AT4G39160.2	0	0	5.76962	6.63066
AT1G68220.1	0	0	21.9246	18.8873
AT2G29660.1	0	0	3.26945	2.81301
AT4G36120.1	0	0	14.0394	12.0557
AT1G74490.1	0	0	87.1213	101.469
AT1G48220.1	0	0	3.26945	3.81765
AT1G51450.1	0	0	57.1193	48.8258
AT4G34000.2	0	0	55.9654	47.8211
AT5G25520.1	0	0	10.3853	8.84088
AT3G18827.1	0	0	1.53857	1.80836
AT5G15150.1	0	0	1.53857	1.80836
AT5G22875.2	0	0	1.53857	1.80836
AT5G49260.1	0	0	19.809	23.3078
AT2G32460.1	0	0	11.5392	13.6632
AT3G13260.1	0	0	12.8855	15.2706
AT4G34000.3	0	0	55.0038	46.2137
AT1G18250.1	0	0	22.3092	18.6864
AT1G51520.1	0	0	2.88481	2.41115
AT1G04040.1	0	0	0.961604	0.803716
AT1G07440.1	0	0	1.92321	1.60743
AT1G09080.1	0	0	0.961604	0.803716
AT1G49990.1	0	0	0.961604	0.803716
AT2G14605.1	0	0	0.961604	0.803716
AT2G32810.1	0	0	0.961604	0.803716
AT4G40060.1	0	0	0.961604	0.803716
AT5G16610.2	0	0	11.3469	9.44367
AT2G23050.1	0	0	323.291	268.441
AT5G04210.1	0	0	33.4638	40.3867
AT2G43260.1	0	0	19.6167	23.7096
AT1G02720.2	0	0	4.6157	3.81765
AT1G01760.1	0	0	3.6541	3.01394
AT1G15215.2	0	0	1.15392	1.4065
AT1G40073.1	0	0	1.15392	1.4065
AT3G59110.1	0	0	1.15392	1.4065
AT5G31355.1	0	0	1.15392	1.4065
AT2G17705.1	0	0	115.392	93.8339
AT1G06790.2	0	0	3.46177	2.81301
AT2G13740.1	0	0	1.73089	1.4065
AT4G13120.1	0	0	3.46177	2.81301
AT5G57230.1	0	0	1.73089	1.4065
AT2G07806.1	0	0	55.3884	68.7178
AT1G55030.1	0	0	2.50017	2.00929
AT4G00020.1	0	0	5.00034	4.01858
AT1G74220.1	0	0	3.26945	2.61208
AT3G10030.2	0	0	0.961604	1.20557
AT5G10480.1	0	0	0.961604	1.20557
AT5G37872.1	0	0	7.69283	9.6446
AT5G40060.1	0	0	0.961604	1.20557
AT1G17140.2	0	0	29.4251	36.971
AT1G60072.1	0	0	9.61604	7.63531
AT4G26660.1	0	0	348.293	276.478
AT5G07640.1	0	0	810.825	640.16
AT1G03780.2	0	0	1.53857	1.20557
AT1G07740.1	0	0	0.769283	0.602787
AT1G08510.1	0	0	0.769283	0.602787
AT1G12520.2	0	0	0.769283	0.602787
AT1G30280.1	0	0	0.769283	0.602787
AT1G33280.1	0	0	0.769283	0.602787
AT1G43835.1	0	0	0.769283	0.602787
AT1G52730.1	0	0	0.769283	0.602787
AT2G06902.1	0	0	0.769283	0.602787
AT2G29710.1	0	0	0.769283	0.602787
AT3G06340.1	0	0	0.769283	0.602787
AT3G09000.1	0	0	0.769283	0.602787
AT3G25540.1	0	0	0.769283	0.602787
AT3G27860.1	0	0	0.769283	0.602787
AT3G43144.1	0	0	1.53857	1.20557
AT3G53590.1	0	0	0.769283	0.602787
AT4G01975.1	0	0	0.769283	0.602787
AT4G05595.1	0	0	1.53857	1.20557
AT4G16670.1	0	0	0.769283	0.602787
AT4G18760.1	0	0	0.769283	0.602787
AT4G20010.2	0	0	0.769283	0.602787
AT4G24410.1	0	0	0.769283	0.602787
AT4G34135.2	0	0	0.769283	0.602787
AT5G09710.1	0	0	0.769283	0.602787
AT5G20810.1	0	0	0.769283	0.602787
AT5G31945.1	0	0	0.769283	0.602787
AT5G32520.1	0	0	0.769283	0.602787
AT5G44770.1	0	0	0.769283	0.602787
AT5G51450.1	0	0	0.769283	0.602787
AT5G54095.1	0	0	0.769283	0.602787
AT5G55680.1	0	0	4.6157	3.61672
AT1G75190.1	0	0	24.4247	31.3449
AT5G64220.1	0	0	2.50017	3.21487
AT1G17277.1	0	0	21.7323	28.1301
AT4G34240.2	0	0	67.8893	88.0069
AT2G01918.1	0	0	70.1971	53.849
AT1G13960.2	0	0	38.2718	29.3356
AT1G77530.1	0	0	2.30785	3.01394
AT1G29580.1	0	0	0.769283	1.00465
AT1G66390.1	0	0	0.769283	1.00465
AT1G78640.1	0	0	0.769283	1.00465
AT2G41640.1	0	0	0.769283	1.00465
AT5G19330.1	0	0	0.769283	1.00465
AT5G26038.1	0	0	1.53857	2.00929
AT5G58060.1	0	0	75.1974	57.4657
AT2G47470.1	0	0	19.0398	24.9152
AT3G27330.1	0	0	21.1553	27.7282
AT1G33390.1	0	0	2.11553	1.60743
AT1G60270.1	0	0	2.11553	1.60743
AT2G47470.2	0	0	18.4628	24.3124
AT2G41150.2	0	0	66.3507	50.2323
AT5G38393.1	0	0	49.4265	37.1719
AT3G28890.1	0	0	2.11553	2.81301
AT1G30814.2	0	0	1.34625	1.00465
AT1G31010.1	0	0	1.34625	1.00465
AT2G04050.1	0	0	1.34625	1.00465
AT2G24640.1	0	0	1.34625	1.00465
AT4G08071.1	0	0	1.34625	1.00465
AT5G08130.5	0	0	1.34625	1.00465
AT2G47470.4	0	0	19.6167	26.3217
AT4G31830.1	0	0	1.34625	1.80836
AT1G18340.1	0	0	308.29	226.246
AT2G14960.1	0	0	1.92321	1.4065
AT5G21160.2	0	0	3.84642	2.81301
AT3G30240.1	0	0	2.50017	1.80836
AT3G42890.1	0	0	2.50017	1.80836
AT5G12940.1	0	0	2.50017	1.80836
AT3G45243.1	0	0	15.578	11.252
AT1G33780.1	0	0	0.576962	0.803716
AT1G34140.1	0	0	0.576962	0.803716
AT1G38380.1	0	0	0.576962	0.803716
AT1G74180.1	0	0	0.576962	0.803716
AT2G37400.1	0	0	0.576962	0.803716
[truncated: 30,543 more rows]

## Sheet: Supplementary Table 4
Supplementary Table 4. 21-nt TE-derived sRNA accumulation (RPM) in mock and CMV-infected sRNA libraries.
TE	Mock bioreplicate 1	Mock bioreplicate 2	CMV bioreplicate 1	CMV bioreplicate 2
AT1TE35680	1.10269	0.947783	1.92321	2.21022
AT2TE06550	1.10269	1.3269	2.69249	2.21022
AT4TE10375	0.787634	0.56867	1.34625	1.4065
AT2TE66465	0.787634	0.758226	1.53857	1.60743
AT2TE13320	0.47258	0.379113	0.961604	0.803716
AT3TE70130	0.47258	0.379113	0.961604	0.803716
AT4TE21810	0.47258	0.379113	0.961604	0.803716
AT4TE29715	0.47258	0.379113	0.961604	0.803716
AT4TE69050	1.41774	1.3269	3.07713	2.61208
AT4TE14445	1.10269	0.758226	1.92321	2.00929
AT2TE60750	0.630107	0.56867	1.15392	1.4065
AT1TE56135	1.26021	1.3269	2.88481	2.81301
AT1TE21725	1.10269	0.758226	2.11553	2.00929
AT1TE65210	1.10269	0.758226	2.11553	2.00929
AT1TE27030	0.157527	0.189557	0.384642	0.401858
AT1TE34445	0.157527	0.189557	0.384642	0.401858
AT1TE35415	0.157527	0.189557	0.384642	0.401858
AT1TE39370	0.630107	0.758226	1.53857	1.60743
AT1TE42825	0.157527	0.189557	0.384642	0.401858
AT1TE53415	0.157527	0.189557	0.384642	0.401858
AT2TE04900	0.315053	0.379113	0.769283	0.803716
AT2TE25970	0.157527	0.189557	0.384642	0.401858
AT2TE26380	0.157527	0.189557	0.384642	0.401858
AT2TE39490	0.157527	0.189557	0.384642	0.401858
AT3TE47210	0.157527	0.189557	0.384642	0.401858
AT3TE49395	0.157527	0.189557	0.384642	0.401858
AT3TE49745	0.157527	0.189557	0.384642	0.401858
AT3TE50985	0.157527	0.189557	0.384642	0.401858
AT3TE72865	0.315053	0.379113	0.769283	0.803716
AT3TE83280	0.157527	0.189557	0.384642	0.401858
AT3TE88345	0.315053	0.379113	0.769283	0.803716
AT4TE15970	0.157527	0.189557	0.384642	0.401858
AT4TE24795	0.157527	0.189557	0.384642	0.401858
AT4TE25925	0.157527	0.189557	0.384642	0.401858
AT4TE63690	0.157527	0.189557	0.384642	0.401858
AT5TE35540	0.315053	0.379113	0.769283	0.803716
AT5TE40120	0.157527	0.189557	0.384642	0.401858
AT5TE41550	0.157527	0.189557	0.384642	0.401858
AT5TE46670	0.157527	0.189557	0.384642	0.401858
AT5TE55155	0.157527	0.189557	0.384642	0.401858
AT5TE67060	0.157527	0.189557	0.384642	0.401858
AT1TE71915	0.47258	0.56867	1.15392	1.20557
AT3TE70405	2.83548	2.84335	7.30819	5.62601
AT4TE30830	0.787634	0.758226	1.92321	1.60743
AT4TE17065	0.630107	0.56867	1.34625	1.4065
AT1TE21515	0.94516	0.758226	2.11553	1.80836
AT4TE38460	0.47258	0.379113	0.961604	1.00465
AT5TE33945	0.47258	0.379113	0.961604	1.00465
AT5TE47275	0.47258	0.379113	0.961604	1.00465
AT1TE12770	0.315053	0.189557	0.576962	0.602787
AT2TE02555	0.315053	0.189557	0.576962	0.602787
AT2TE26410	0.315053	0.189557	0.576962	0.602787
AT3TE55365	0.315053	0.189557	0.576962	0.602787
AT3TE57265	0.315053	0.189557	0.576962	0.602787
AT3TE57565	0.315053	0.189557	0.576962	0.602787
AT3TE72645	0.315053	0.189557	0.576962	0.602787
AT4TE22725	0.315053	0.189557	0.576962	0.602787
AT4TE26270	1.26021	0.758226	2.30785	2.41115
AT5TE08220	1.26021	1.13734	2.69249	3.01394
AT2TE24110	1.26021	0.947783	2.69249	2.61208
AT3TE54985	1.10269	0.758226	2.30785	2.21022
AT2TE16930	1.73279	1.89557	4.80802	4.01858
AT4TE23765	1.26021	0.758226	2.30785	2.61208
AT5TE49360	0.630107	1.13734	2.11553	2.21022
AT1TE49740	0.47258	0.56867	1.34625	1.20557
AT3TE64600	0.94516	1.13734	2.69249	2.41115
AT4TE52280	1.10269	1.13734	2.88481	2.61208
AT3TE62085	0.47258	0.56867	1.15392	1.4065
AT1TE01665	2.52043	3.79113	7.30819	8.23809
AT2TE09345	0.787634	0.947783	2.30785	2.00929
AT2TE27270	0.630107	0.947783	1.92321	2.00929
AT5TE60080	5.51343	7.58226	16.5396	16.2753
AT1TE54480	2.52043	2.46424	6.53891	6.02787
AT4TE30490	0.630107	0.379113	1.34625	1.20557
AT4TE18035	0.630107	0.379113	1.15392	1.4065
AT3TE69085	0.315053	0.379113	0.961604	0.803716
AT1TE62895	0.315053	0.379113	0.769283	1.00465
AT2TE09735	0.315053	0.379113	0.769283	1.00465
AT2TE16725	0.315053	0.379113	0.769283	1.00465
AT4TE47620	0.315053	0.379113	0.769283	1.00465
AT5TE34730	1.10269	0.56867	2.11553	2.21022
AT5TE14165	1.26021	1.3269	2.88481	3.81765
AT2TE08135	0.630107	0.56867	1.73089	1.4065
AT2TE11985	0.47258	0.758226	1.53857	1.80836
AT2TE01120	0.630107	0.379113	1.34625	1.4065
AT5TE48670	0.630107	0.379113	1.34625	1.4065
AT1TE59230	0.47258	0.379113	1.15392	1.20557
AT1TE63140	0.47258	0.379113	1.15392	1.20557
AT2TE26275	0.94516	0.758226	2.30785	2.41115
AT5TE41395	0.630107	0.758226	2.11553	1.80836
AT2TE31270	0.47258	0.56867	1.53857	1.4065
AT1TE49950	0.315053	0.379113	0.961604	1.00465
AT3TE49545	0.315053	0.379113	0.961604	1.00465
AT4TE34430	0.94516	1.89557	3.84642	4.21951
AT5TE42330	0.47258	0.758226	1.92321	1.60743
AT3TE13085	1.10269	0.947783	3.07713	2.81301
AT5TE25115	0.630107	1.13734	2.50017	2.61208
AT1TE75910	0.94516	0.947783	2.50017	3.01394
AT3TE49340	0.787634	0.758226	2.11553	2.41115
AT1TE52360	0.157527	0.379113	0.769283	0.803716
AT1TE58505	0.315053	0.758226	1.53857	1.60743
AT2TE27985	0.157527	0.379113	0.769283	0.803716
AT3TE35610	0.157527	0.379113	0.769283	0.803716
AT5TE56685	0.157527	0.379113	0.769283	0.803716
AT4TE06710	2.20537	1.3269	5.5773	4.8223
AT1TE71950	0.630107	0.758226	1.92321	2.21022
AT3TE51270	0.47258	0.379113	1.34625	1.20557
AT5TE42975	0.787634	0.379113	1.92321	1.60743
AT5TE29530	0.47258	0.758226	1.73089	2.00929
AT3TE31510	0.787634	0.758226	2.11553	2.61208
AT2TE29460	2.20537	2.27468	6.92355	6.83159
AT4TE85180	1.41774	0.758226	3.26945	3.41579
AT3TE82240	0.630107	0.56867	2.11553	1.60743
AT5TE60220	0.315053	0.379113	1.15392	1.00465
AT4TE06555	0.315053	0.56867	1.34625	1.4065
AT4TE18865	0.94516	1.3269	3.46177	3.61672
AT1TE67920	0.315053	0.189557	0.769283	0.803716
AT1TE82640	0.315053	0.189557	0.769283	0.803716
AT2TE50335	0.315053	0.189557	0.769283	0.803716
AT1TE52700	0.47258	0.379113	1.53857	1.20557
AT3TE28220	0.47258	0.189557	1.15392	1.00465
AT3TE73165	1.10269	0.947783	3.26945	3.41579
AT4TE28220	0.94516	1.3269	4.23106	3.21487
AT2TE09100	0.787634	1.13734	2.69249	3.61672
AT4TE22855	1.10269	1.51645	4.6157	4.21951
AT1TE53900	0.315053	0.379113	1.34625	1.00465
AT1TE11380	0.157527	0.189557	0.576962	0.602787
AT1TE35720	0.157527	0.189557	0.576962	0.602787
AT1TE35830	0.157527	0.189557	0.576962	0.602787
AT1TE37975	0.157527	0.189557	0.576962	0.602787
AT1TE50800	0.157527	0.189557	0.576962	0.602787
AT2TE02710	0.157527	0.189557	0.576962	0.602787
AT2TE51245	0.157527	0.189557	0.576962	0.602787
AT2TE71730	0.157527	0.189557	0.576962	0.602787
AT3TE38115	0.157527	0.189557	0.576962	0.602787
AT3TE51470	0.157527	0.189557	0.576962	0.602787
AT4TE02130	0.157527	0.189557	0.576962	0.602787
AT4TE11655	0.157527	0.189557	0.576962	0.602787
AT5TE50560	0.315053	0.379113	1.15392	1.20557
AT2TE36505	0.47258	0.56867	1.73089	1.80836
AT5TE52795	0.94516	0.947783	3.46177	3.01394
AT5TE81950	0.315053	0.189557	0.961604	0.803716
AT3TE08270	7.40376	9.66739	34.0408	25.9199
AT1TE41115	0.315053	0.189557	0.769283	1.00465
AT3TE79270	0.315053	0.189557	0.769283	1.00465
AT4TE18330	0.315053	0.189557	0.769283	1.00465
AT4TE25805	0.630107	0.379113	1.53857	2.00929
AT1TE43530	0.787634	0.379113	2.30785	1.80836
AT1TE58005	0.315053	0.56867	1.73089	1.4065
AT4TE19900	0.47258	0.189557	1.15392	1.20557
AT5TE50775	1.10269	0.379113	2.69249	2.61208
AT5TE50400	0.94516	0.56867	3.07713	2.41115
AT3TE32695	0.157527	0.379113	0.961604	1.00465
AT4TE03380	0.157527	0.379113	0.961604	1.00465
AT5TE36505	0.157527	0.379113	0.961604	1.00465
AT3TE35825	0.315053	0.758226	1.73089	2.21022
AT2TE18090	0.47258	0.379113	1.73089	1.4065
AT1TE38580	0.47258	0.379113	1.53857	1.60743
AT2TE26230	0.787634	0.379113	1.92321	2.41115
AT3TE92800	0.315053	0.56867	1.73089	1.60743
AT1TE84000	0.315053	1.13734	2.88481	2.61208
AT1TE71640	5.98601	7.58226	28.6558	22.705
AT4TE50260	0.157527	0.56867	1.34625	1.4065
AT5TE34965	0.157527	0.56867	1.34625	1.4065
AT1TE06650	1.57527	1.3269	6.15427	5.02323
AT4TE19405	0.47258	0.189557	1.34625	1.20557
AT3TE65965	0.630107	0.947783	3.26945	2.81301
AT3TE73745	0.47258	0.189557	1.15392	1.4065
AT3TE57780	1.57527	2.65379	9.42372	7.23345
AT1TE53030	0.157527	0.189557	0.769283	0.602787
AT1TE56640	0.157527	0.189557	0.769283	0.602787
AT2TE05230	0.157527	0.189557	0.769283	0.602787
AT3TE28255	0.157527	0.189557	0.769283	0.602787
AT3TE65770	0.157527	0.189557	0.769283	0.602787
AT3TE76745	0.157527	0.189557	0.769283	0.602787
AT4TE07410	0.157527	0.189557	0.769283	0.602787
AT4TE13980	0.157527	0.189557	0.769283	0.602787
AT4TE16080	0.157527	0.189557	0.769283	0.602787
AT5TE36720	0.157527	0.189557	0.769283	0.602787
AT5TE37965	0.157527	0.189557	0.769283	0.602787
AT5TE51115	0.157527	0.189557	0.769283	0.602787
AT5TE52425	0.157527	0.189557	0.769283	0.602787
AT5TE61085	0.157527	0.189557	0.769283	0.602787
AT5TE79530	0.157527	0.189557	0.769283	0.602787
AT1TE49410	0.315053	0.379113	1.34625	1.4065
AT3TE27270	0.47258	0.56867	1.92321	2.21022
AT1TE47500	0.157527	0.189557	0.576962	0.803716
AT2TE18305	0.157527	0.189557	0.576962	0.803716
AT3TE68485	0.157527	0.189557	0.576962	0.803716
AT4TE18720	0.157527	0.189557	0.576962	0.803716
AT4TE51020	0.157527	0.189557	0.576962	0.803716
AT3TE74900	0.315053	0.56867	1.53857	2.00929
AT4TE20400	0.787634	0.189557	2.11553	1.80836
AT2TE28760	0.157527	0.56867	1.34625	1.60743
AT3TE69720	0.157527	0.56867	1.34625	1.60743
AT3TE40435	0.630107	0.189557	1.53857	1.80836
AT3TE59745	17.643	8.53005	60.1964	47.4193
AT5TE82820	0.47258	0.56867	2.11553	2.21022
AT5TE39755	0.787634	0.56867	2.69249	3.01394
AT2TE38150	0.315053	0.379113	1.53857	1.4065
AT1TE38300	0.315053	0.189557	1.15392	1.00465
AT3TE49725	0.315053	0.189557	1.15392	1.00465
AT2TE24130	0.315053	0.189557	0.961604	1.20557
AT5TE33455	0.47258	0.758226	2.50017	2.81301
AT3TE44540	0.157527	0.379113	1.34625	1.00465
AT3TE53630	0.157527	0.379113	1.34625	1.00465
AT1TE86375	0.157527	0.379113	1.15392	1.20557
AT2TE17390	0.787634	1.3269	5.19266	4.21951
AT1TE96100	0.157527	0.189557	0.769283	0.803716
AT2TE09280	0.157527	0.189557	0.769283	0.803716
AT5TE08870	0.47258	0.379113	2.11553	1.80836
AT3TE35615	0.315053	0.189557	1.34625	1.00465
AT4TE06950	0.315053	0.189557	1.15392	1.20557
AT2TE21125	0.157527	0.379113	1.34625	1.20557
AT3TE39205	0.157527	0.379113	1.34625	1.20557
AT5TE43855	0.47258	0.379113	2.30785	1.80836
AT1TE20755	0.47258	0.379113	1.92321	2.21022
AT3TE57600	0.787634	0.379113	3.26945	2.41115
AT2TE28955	2.04785	2.84335	11.1546	12.8595
AT2TE18665	0.315053	0.189557	1.34625	1.20557
AT2TE18395	0.315053	0.189557	1.15392	1.4065
AT4TE48230	0.315053	0.189557	1.15392	1.4065
AT1TE45395	0.157527	0.189557	0.961604	0.803716
AT2TE40975	0.157527	0.189557	0.961604	0.803716
AT3TE67615	0.157527	0.189557	0.961604	0.803716
AT4TE32995	0.157527	0.189557	0.961604	0.803716
AT4TE43370	0.157527	0.189557	0.961604	0.803716
AT5TE19990	0.157527	0.189557	0.961604	0.803716
AT1TE45545	0.157527	0.189557	0.769283	1.00465
AT2TE18455	0.315053	0.379113	1.53857	2.00929
AT2TE22245	0.157527	0.189557	0.769283	1.00465
AT3TE52590	0.157527	0.189557	0.769283	1.00465
AT5TE29680	0.157527	0.189557	0.769283	1.00465
AT5TE54290	0.157527	0.56867	1.92321	1.80836
AT4TE25395	1.57527	1.51645	9.03908	7.03252
AT5TE70175	0.787634	0.758226	4.80802	3.41579
AT3TE59535	0.315053	0.379113	1.92321	1.80836
AT4TE49205	3.62311	1.13734	14.8087	10.8502
AT2TE87240	0.157527	0.379113	1.34625	1.60743
AT2TE12315	0.47258	0.379113	2.50017	2.21022
AT5TE45090	0.47258	0.56867	3.07713	2.81301
AT5TE32775	0.157527	0.189557	0.961604	1.00465
AT5TE62865	0.157527	0.189557	0.961604	1.00465
AT5TE38955	0	0.379113	1.15392	1.00465
AT5TE55810	0	0.379113	1.15392	1.00465
AT2TE11420	0	0.56867	1.73089	1.60743
AT3TE50125	3.30806	8.15093	38.4642	30.5412
AT1TE53970	0.47258	0.758226	4.23106	3.21487
AT5TE00480	1.73279	2.27468	13.2701	11.0511
AT4TE84530	2.52043	2.65379	17.5012	14.266
AT5TE41070	0.157527	0.758226	3.26945	2.41115
AT1TE69070	0.157527	0.379113	1.92321	1.4065
AT1TE62470	0.315053	0.379113	2.30785	2.00929
AT1TE83215	0.157527	0.189557	1.15392	1.00465
AT2TE10355	0.157527	0.189557	1.15392	1.00465
AT4TE30225	0.157527	0.189557	1.15392	1.00465
AT1TE34450	0	0.189557	0.576962	0.602787
AT1TE41500	0	0.189557	0.576962	0.602787
AT1TE51020	0	0.189557	0.576962	0.602787
AT1TE52190	0	0.189557	0.576962	0.602787
AT1TE53985	0	0.189557	0.576962	0.602787
AT2TE06590	0	0.189557	0.576962	0.602787
AT3TE47465	0	0.189557	0.576962	0.602787
AT3TE51660	0	0.189557	0.576962	0.602787
AT4TE20425	0	0.189557	0.576962	0.602787
AT2TE06025	0.315053	0.379113	2.11553	2.21022
AT4TE20975	0.315053	0	0.961604	1.00465
AT5TE38615	0.315053	0	0.961604	1.00465
AT5TE42335	0.315053	0	0.961604	1.00465
AT1TE53265	0.157527	0.189557	0.961604	1.20557
AT3TE73160	0.47258	1.13734	4.6157	5.62601
AT2TE19070	0.47258	0.56867	3.84642	2.81301
AT3TE67040	0.47258	0.189557	1.92321	2.41115
AT5TE38130	1.89032	3.60157	17.8858	18.4855
AT1TE40770	0	0.379113	1.34625	1.20557
AT2TE20220	0.315053	0.379113	2.69249	2.00929
AT2TE21200	0.157527	0.189557	0.961604	1.4065
AT3TE58995	0.315053	0	0.961604	1.20557
AT3TE65465	2.83548	2.46424	21.1553	15.6725
AT2TE21395	0	0.189557	0.769283	0.602787
AT3TE46270	0	0.189557	0.769283	0.602787
AT4TE28160	0	0.189557	0.769283	0.602787
AT5TE31165	0	0.189557	0.769283	0.602787
AT3TE53640	0.157527	0.379113	1.92321	2.00929
AT1TE44250	0.157527	0	0.576962	0.602787
AT1TE62575	0.157527	0	0.576962	0.602787
AT2TE08030	0.157527	0	0.576962	0.602787
AT3TE61790	0.157527	0	0.576962	0.602787
AT4TE18615	0.157527	0	0.576962	0.602787
AT5TE40310	0.157527	0	0.576962	0.602787
AT5TE43325	0.157527	0	0.576962	0.602787
AT5TE43450	0.157527	0	0.576962	0.602787
AT5TE47025	0.157527	0	0.576962	0.602787
AT5TE68885	0.157527	0	0.576962	0.602787
AT3TE51835	13.0747	19.7139	142.702	103.278
AT3TE46775	0.47258	0.379113	3.84642	2.61208
AT2TE17600	0.157527	0.56867	3.07713	2.61208
AT3TE62940	5.19838	5.30758	47.1186	36.1672
AT3TE45180	0.157527	0.189557	1.34625	1.4065
AT3TE53995	0.157527	0.189557	1.15392	1.60743
AT4TE04850	0.157527	0.189557	1.15392	1.60743
AT1TE23355	0	0.189557	0.769283	0.803716
AT2TE09530	0	0.189557	0.769283	0.803716
AT2TE19595	0	0.189557	0.769283	0.803716
AT2TE26255	0	0.189557	0.769283	0.803716
AT3TE12935	0	0.189557	0.769283	0.803716
AT5TE41790	0	0.379113	1.53857	1.60743
AT1TE46870	0.157527	0	0.769283	0.602787
AT2TE12030	0.157527	0	0.769283	0.602787
AT2TE18755	0.157527	0	0.769283	0.602787
AT3TE54605	0.157527	0	0.769283	0.602787
AT3TE58690	0.157527	0	0.769283	0.602787
AT3TE68385	0.157527	0	0.769283	0.602787
AT3TE94215	0.157527	0	0.769283	0.602787
AT5TE49075	0.157527	0	0.769283	0.602787
AT5TE93215	0.157527	0	0.769283	0.602787
AT1TE27655	0.157527	0	0.576962	0.803716
AT1TE41865	0.157527	0	0.576962	0.803716
AT1TE62715	0.157527	0	0.576962	0.803716
AT1TE94305	0.157527	0	0.576962	0.803716
AT2TE08175	0.157527	0	0.576962	0.803716
AT2TE19745	0.157527	0	0.576962	0.803716
AT3TE38650	0.157527	0	0.576962	0.803716
AT3TE50410	0.157527	0	0.576962	0.803716
AT5TE41135	0.315053	0.758226	4.03874	5.42509
AT2TE16270	0.157527	0.189557	1.53857	1.60743
AT1TE54000	0.47258	0	1.92321	2.41115
AT4TE23840	0	0.189557	0.961604	0.803716
AT2TE43805	0	0.189557	0.769283	1.00465
AT5TE19645	0	0.189557	0.769283	1.00465
AT3TE54005	0.157527	0.189557	1.73089	1.60743
AT5TE74520	0.315053	0.189557	2.11553	2.81301
AT3TE50630	0.157527	0	0.769283	0.803716
AT4TE42010	0.157527	0	0.769283	0.803716
AT5TE22445	0.157527	0	0.769283	0.803716
AT1TE23065	0.315053	0.758226	5.96195	4.8223
AT3TE48120	1.57527	0.189557	10.5776	7.23345
AT4TE12200	0	0.189557	1.15392	0.803716
AT2TE20905	0	0.189557	0.961604	1.00465
AT5TE55715	0	0.189557	0.961604	1.00465
AT2TE20095	0.315053	0	1.53857	1.80836
AT5TE07520	0.315053	0.379113	3.46177	4.01858
AT2TE20440	0	0.56867	3.26945	3.01394
AT1TE63170	0.157527	0	0.961604	0.803716
AT1TE81850	0.157527	0	0.961604	0.803716
AT4TE16915	0.157527	0	0.961604	0.803716
AT5TE46865	0.157527	0	0.961604	0.803716
AT5TE48895	0.157527	0	0.961604	0.803716
AT5TE53670	0.157527	0	0.961604	0.803716
AT5TE41355	0.47258	0.379113	5.76962	3.81765
AT2TE13705	0.157527	0	0.769283	1.00465
AT3TE50455	0.157527	0	0.769283	1.00465
AT1TE48745	0.157527	0.189557	2.30785	1.60743
AT1TE39950	0.787634	0.947783	8.46212	11.252
AT2TE53565	0	0.189557	1.15392	1.00465
AT3TE76490	0	0.189557	0.961604	1.20557
AT5TE67210	0.157527	0.56867	4.03874	4.42044
AT2TE41180	0.157527	0.189557	2.11553	2.00929
AT3TE52110	0.157527	0.189557	2.11553	2.00929
AT4TE09560	1.26021	1.51645	18.4628	16.0743
AT1TE39565	0	0.189557	1.15392	1.20557
AT2TE17590	0	0.189557	1.15392	1.20557
AT1TE55095	0.157527	0	0.961604	1.00465
AT3TE80310	0.157527	0	0.961604	1.00465
AT2TE16310	0.157527	0.189557	2.50017	2.00929
AT1TE63460	0.157527	0	1.15392	1.00465
AT4TE19315	0.157527	0	1.15392	1.00465
AT3TE55330	0.315053	0	2.11553	2.21022
AT5TE66280	0.157527	0	0.961604	1.20557
AT5TE38945	0.47258	0.189557	4.80802	4.62137
AT2TE23180	0	0.189557	1.53857	1.20557
AT5TE68100	0.157527	0	1.34625	1.00465
AT1TE32015	0.157527	0	1.15392	1.20557
AT2TE10615	0.157527	0	1.15392	1.20557
AT5TE62300	0.157527	0	1.15392	1.20557
AT1TE19130	1.57527	1.70601	25.771	23.5087
AT5TE25460	0.787634	2.08512	19.4244	27.5273
AT2TE24415	0.787634	0.947783	15.7703	12.6585
AT1TE33345	0	0.189557	1.53857	1.60743
AT3TE51345	0.787634	1.13734	17.6935	14.266
AT4TE16815	0.47258	0	3.84642	4.01858
AT2TE00075	0.157527	0	1.34625	1.4065
AT5TE43275	0	0.189557	1.73089	1.80836
AT4TE16710	0.94516	1.3269	23.8478	22.3031
AT2TE19590	0.157527	0	1.92321	1.4065
AT2TE33890	0.94516	0.379113	11.1546	16.878
AT1TE08420	0.94516	0.189557	12.8855	11.252
AT1TE53635	1.10269	0.947783	22.8862	20.8966
AT1TE64390	0.315053	0.758226	14.0394	9.04181
AT3TE48930	0.315053	0.758226	12.8855	10.6492
AT1TE52815	0.94516	0.379113	15.3857	14.065
AT3TE53080	0.157527	0	1.92321	1.60743
AT2TE71340	0.157527	0	1.73089	1.80836
AT1TE70470	0.157527	0	1.53857	2.00929
AT3TE49470	0	0.189557	2.50017	1.80836
AT5TE49375	0	0.189557	2.50017	2.00929
AT2TE22570	1.26021	0.947783	29.6174	25.1161
AT3TE61205	1.26021	1.51645	33.2715	36.971
AT3TE53490	0.157527	0	2.11553	2.00929
AT1TE69495	0	0.189557	2.11553	3.01394
AT1TE41345	1.57527	0.758226	35.1947	29.9384
AT1TE41230	0.157527	0	2.69249	1.80836
AT1TE96425	1.89032	1.70601	50.0034	54.2509
AT5TE36825	0.47258	0.379113	13.0778	13.8641
AT3TE46680	0	0.189557	4.23106	3.21487
AT2TE28020	0	1.70601	34.6177	42.396
AT5TE51845	0.315053	1.51645	37.5026	51.6388
AT3TE62450	2.52043	2.27468	104.046	140.449
AT5TE38415	0.47258	0	15.3857	9.84553
AT4TE09800	0.157527	0.947783	32.3099	28.9338
AT1TE86940	0.630107	0.758226	44.2338	34.1579
AT5TE52075	0.787634	0.758226	42.6952	49.4286
AT4TE14520	0.315053	0.189557	18.0782	16.4762
AT1TE40605	0.157527	0.189557	12.6932	12.6585
AT1TE43040	0.630107	0.56867	47.3109	46.0128
AT5TE08630	0.94516	1.51645	114.431	95.4413
AT2TE12270	0.47258	1.3269	89.8138	84.993
AT4TE16575	0.630107	0	30.7713	33.7561
AT5TE55665	0.157527	0	7.50051	9.44367
AT1TE79090	0.630107	0.189557	51.542	37.5737
AT1TE65165	0.315053	0.56867	72.1203	52.0406
AT4TE21695	0.315053	0	25.3863	18.8873
AT5TE46880	0.157527	0	14.2317	9.84553
AT4TE09025	0.315053	0	18.8474	30.1394
AT5TE41975	1.10269	0.947783	187.897	131.006
AT1TE60840	0.157527	0	16.7319	11.0511
AT2TE21310	0.47258	0.189557	63.0812	55.0546
AT5TE38710	0.47258	0.379113	89.0445	63.8955
AT3TE50500	1.73279	0.758226	214.438	274.67
AT3TE50880	0.157527	0	14.6164	17.2799
AT3TE62685	1.10269	0.56867	197.513	162.753
AT5TE64780	0	0.189557	41.5413	29.5366
AT5TE34615	0.157527	0	26.7326	34.1579
AT3TE39220	0.47258	0.758226	403.489	326.51
AT4TE13540	0	0.189557	66.543	80.1707
AT1TE53060	0.315053	0	179.628	159.538
AT4TE10585	0.157527	0.189557	194.821	227.251
AT2TE02650	0	0	14.4241	14.4669
AT1TE84610	0	0	10.5776	10.4483
AT1TE40025	0	0	3.26945	3.21487
AT1TE28055	0	0	1.34625	1.4065
AT1TE36205	0	0	0.576962	0.602787
AT1TE40725	0	0	0.576962	0.602787
AT1TE41875	0	0	0.576962	0.602787
AT1TE47440	0	0	0.576962	0.602787
AT1TE47730	0	0	0.576962	0.602787
AT1TE54460	0	0	0.576962	0.602787
AT1TE64110	0	0	0.576962	0.602787
AT2TE09395	0	0	0.576962	0.602787
AT2TE09760	0	0	0.576962	0.602787
AT2TE13670	0	0	0.576962	0.602787
AT2TE16795	0	0	1.73089	1.80836
AT3TE40490	0	0	0.576962	0.602787
AT4TE20920	0	0	0.576962	0.602787
AT4TE21020	0	0	0.576962	0.602787
AT5TE21890	0	0	0.576962	0.602787
AT5TE38330	0	0	0.576962	0.602787
AT1TE02175	0	0	0.192321	0.200929
AT1TE04500	0	0	0.192321	0.200929
AT1TE10830	0	0	0.192321	0.200929
AT1TE11100	0	0	0.192321	0.200929
AT1TE11150	0	0	0.192321	0.200929
AT1TE13980	0	0	0.192321	0.200929
AT1TE15440	0	0	0.192321	0.200929
AT1TE20675	0	0	0.192321	0.200929
AT1TE25470	0	0	0.192321	0.200929
AT1TE27835	0	0	0.192321	0.200929
AT1TE29575	0	0	0.384642	0.401858
AT1TE32220	0	0	0.192321	0.200929
AT1TE33925	0	0	0.384642	0.401858
AT1TE35810	0	0	0.192321	0.200929
AT1TE36110	0	0	0.192321	0.200929
AT1TE37165	0	0	0.192321	0.200929
AT1TE37610	0	0	0.192321	0.200929
AT1TE37840	0	0	0.192321	0.200929
AT1TE38195	0	0	0.192321	0.200929
AT1TE38985	0	0	0.192321	0.200929
AT1TE39785	0	0	0.192321	0.200929
AT1TE40000	0	0	0.192321	0.200929
AT1TE40635	0	0	0.192321	0.200929
AT1TE41120	0	0	0.192321	0.200929
AT1TE41265	0	0	0.192321	0.200929
AT1TE41950	0	0	0.192321	0.200929
AT1TE42305	0	0	0.384642	0.401858
AT1TE42620	0	0	0.384642	0.401858
AT1TE42950	0	0	0.384642	0.401858
AT1TE43535	0	0	0.192321	0.200929
AT1TE44180	0	0	0.384642	0.401858
AT1TE44675	0	0	0.192321	0.200929
AT1TE44940	0	0	0.384642	0.401858
AT1TE46150	0	0	0.192321	0.200929
AT1TE46220	0	0	0.384642	0.401858
AT1TE46355	0	0	0.192321	0.200929
AT1TE46430	0	0	0.192321	0.200929
AT1TE46830	0	0	0.192321	0.200929
AT1TE47140	0	0	0.192321	0.200929
AT1TE47475	0	0	0.192321	0.200929
AT1TE47740	0	0	0.192321	0.200929
AT1TE48225	0	0	0.192321	0.200929
AT1TE48720	0	0	0.384642	0.401858
AT1TE49315	0	0	0.192321	0.200929
AT1TE49340	0	0	0.192321	0.200929
AT1TE49370	0	0	0.192321	0.200929
AT1TE49735	0	0	0.192321	0.200929
AT1TE49765	0	0	0.192321	0.200929
AT1TE50075	0	0	0.192321	0.200929
AT1TE50450	0	0	0.192321	0.200929
AT1TE50495	0	0	0.192321	0.200929
AT1TE50685	0	0	0.192321	0.200929
AT1TE50710	0	0	0.192321	0.200929
AT1TE50930	0	0	0.192321	0.200929
AT1TE51005	0	0	0.384642	0.401858
AT1TE51120	0	0	0.192321	0.200929
AT1TE51515	0	0	0.192321	0.200929
AT1TE51595	0	0	0.384642	0.401858
AT1TE52400	0	0	0.192321	0.200929
AT1TE53945	0	0	0.192321	0.200929
AT1TE54590	0	0	0.192321	0.200929
AT1TE55245	0	0	0.192321	0.200929
AT1TE55645	0	0	0.192321	0.200929
AT1TE55880	0	0	0.384642	0.401858
AT1TE56730	0	0	0.192321	0.200929
AT1TE56735	0	0	0.192321	0.200929
AT1TE57210	0	0	0.384642	0.401858
AT1TE57395	0	0	0.192321	0.200929
AT1TE57825	0	0	0.192321	0.200929
AT1TE58055	0	0	0.192321	0.200929
AT1TE58640	0	0	0.192321	0.200929
AT1TE60380	0	0	0.192321	0.200929
AT1TE60455	0	0	0.192321	0.200929
AT1TE61145	0	0	0.192321	0.200929
AT1TE65185	0	0	0.192321	0.200929
AT1TE67200	0	0	0.192321	0.200929
AT1TE68770	0	0	0.192321	0.200929
AT1TE69990	0	0	0.192321	0.200929
AT1TE71005	0	0	0.192321	0.200929
AT1TE71770	0	0	0.192321	0.200929
AT1TE72420	0	0	0.192321	0.200929
AT1TE72560	0	0	0.192321	0.200929
AT1TE72620	0	0	0.192321	0.200929
AT1TE73220	0	0	0.192321	0.200929
AT1TE75415	0	0	0.192321	0.200929
AT1TE77795	0	0	0.192321	0.200929
AT1TE80055	0	0	0.192321	0.200929
AT1TE80140	0	0	0.192321	0.200929
AT1TE80320	0	0	0.384642	0.401858
AT1TE80585	0	0	0.192321	0.200929
AT1TE83180	0	0	0.384642	0.401858
AT1TE83335	0	0	0.384642	0.401858
AT1TE85870	0	0	0.192321	0.200929
AT1TE90350	0	0	0.192321	0.200929
AT1TE90570	0	0	0.192321	0.200929
AT1TE94230	0	0	0.192321	0.200929
AT1TE96435	0	0	0.192321	0.200929
AT1TE98060	0	0	0.192321	0.200929
AT1TE98920	0	0	0.384642	0.401858
AT1TE99450	0	0	0.192321	0.200929
AT2TE00350	0	0	0.192321	0.200929
AT2TE03335	0	0	0.384642	0.401858
AT2TE05390	0	0	0.192321	0.200929
AT2TE05430	0	0	0.192321	0.200929
AT2TE05450	0	0	0.192321	0.200929
AT2TE05490	0	0	0.192321	0.200929
AT2TE05565	0	0	0.192321	0.200929
AT2TE05615	0	0	0.192321	0.200929
AT2TE06580	0	0	0.192321	0.200929
AT2TE06600	0	0	0.192321	0.200929
AT2TE06610	0	0	0.192321	0.200929
AT2TE07330	0	0	0.384642	0.401858
AT2TE08510	0	0	0.192321	0.200929
AT2TE09130	0	0	0.192321	0.200929
AT2TE09910	0	0	0.192321	0.200929
AT2TE10245	0	0	0.384642	0.401858
AT2TE11400	0	0	0.192321	0.200929
AT2TE11665	0	0	0.192321	0.200929
AT2TE11780	0	0	0.192321	0.200929
AT2TE12145	0	0	0.192321	0.200929
AT2TE12160	0	0	0.192321	0.200929
AT2TE12700	0	0	0.384642	0.401858
AT2TE14500	0	0	0.192321	0.200929
AT2TE15675	0	0	0.192321	0.200929
AT2TE16420	0	0	0.192321	0.200929
AT2TE16940	0	0	0.192321	0.200929
AT2TE17115	0	0	0.192321	0.200929
AT2TE17180	0	0	0.192321	0.200929
AT2TE17240	0	0	0.192321	0.200929
AT2TE18200	0	0	0.192321	0.200929
AT2TE18840	0	0	0.192321	0.200929
AT2TE19110	0	0	0.192321	0.200929
AT2TE20010	0	0	0.192321	0.200929
AT2TE20555	0	0	0.192321	0.200929
AT2TE21235	0	0	0.192321	0.200929
AT2TE21270	0	0	0.192321	0.200929
AT2TE21300	0	0	0.192321	0.200929
AT2TE22015	0	0	0.192321	0.200929
AT2TE22360	0	0	0.192321	0.200929
AT2TE22485	0	0	0.192321	0.200929
AT2TE22585	0	0	0.192321	0.200929
AT2TE22860	0	0	0.192321	0.200929
AT2TE23385	0	0	0.192321	0.200929
AT2TE23520	0	0	0.192321	0.200929
AT2TE23945	0	0	0.192321	0.200929
AT2TE24170	0	0	0.192321	0.200929
AT2TE24640	0	0	0.769283	0.803716
AT2TE24870	0	0	0.769283	0.803716
AT2TE25215	0	0	0.192321	0.200929
AT2TE25250	0	0	0.192321	0.200929
AT2TE25410	0	0	0.192321	0.200929
AT2TE25465	0	0	0.192321	0.200929
AT2TE25865	0	0	0.384642	0.401858
AT2TE26020	0	0	0.192321	0.200929
AT2TE26260	0	0	0.192321	0.200929
AT2TE26450	0	0	0.192321	0.200929
AT2TE26840	0	0	0.384642	0.401858
AT2TE27575	0	0	0.384642	0.401858
AT2TE28580	0	0	0.192321	0.200929
AT2TE28800	0	0	0.192321	0.200929
AT2TE30945	0	0	0.192321	0.200929
AT2TE31265	0	0	0.192321	0.200929
AT2TE31825	0	0	0.192321	0.200929
AT2TE33390	0	0	0.192321	0.200929
AT2TE33975	0	0	0.192321	0.200929
AT2TE35770	0	0	0.192321	0.200929
AT2TE37680	0	0	0.192321	0.200929
AT2TE41125	0	0	0.192321	0.200929
AT2TE41850	0	0	0.192321	0.200929
AT2TE42070	0	0	0.192321	0.200929
AT2TE42375	0	0	0.192321	0.200929
AT2TE43010	0	0	0.192321	0.200929
AT2TE43465	0	0	0.192321	0.200929
AT2TE44120	0	0	0.384642	0.401858
AT2TE44885	0	0	0.384642	0.401858
AT2TE47610	0	0	0.384642	0.401858
AT2TE47615	0	0	0.192321	0.200929
AT2TE48420	0	0	0.192321	0.200929
AT2TE50765	0	0	0.192321	0.200929
AT2TE56430	0	0	0.192321	0.200929
AT2TE57070	0	0	0.192321	0.200929
AT2TE58130	0	0	0.192321	0.200929
AT2TE59525	0	0	0.192321	0.200929
AT2TE63775	0	0	0.192321	0.200929
AT2TE64910	0	0	0.384642	0.401858
AT2TE65830	0	0	0.192321	0.200929
AT2TE71400	0	0	0.192321	0.200929
AT2TE80670	0	0	0.192321	0.200929
AT2TE81560	0	0	0.192321	0.200929
AT2TE83220	0	0	0.192321	0.200929
AT3TE00190	0	0	0.192321	0.200929
AT3TE02370	0	0	0.192321	0.200929
AT3TE03055	0	0	0.192321	0.200929
AT3TE05790	0	0	0.192321	0.200929
AT3TE07855	0	0	0.192321	0.200929
AT3TE12120	0	0	0.769283	0.803716
AT3TE22475	0	0	0.384642	0.401858
AT3TE24540	0	0	0.192321	0.200929
AT3TE24680	0	0	0.192321	0.200929
AT3TE29570	0	0	0.192321	0.200929
AT3TE29990	0	0	0.192321	0.200929
AT3TE31680	0	0	0.192321	0.200929
AT3TE35190	0	0	0.384642	0.401858
AT3TE36700	0	0	0.384642	0.401858
AT3TE37370	0	0	0.192321	0.200929
AT3TE41155	0	0	0.192321	0.200929
AT3TE41640	0	0	0.192321	0.200929
AT3TE41670	0	0	0.192321	0.200929
AT3TE44230	0	0	0.192321	0.200929
AT3TE44915	0	0	0.384642	0.401858
AT3TE44995	0	0	0.192321	0.200929
AT3TE45625	0	0	0.192321	0.200929
AT3TE46495	0	0	0.192321	0.200929
AT3TE47430	0	0	0.192321	0.200929
AT3TE47775	0	0	0.192321	0.200929
AT3TE47810	0	0	0.192321	0.200929
AT3TE47845	0	0	0.769283	0.803716
AT3TE48325	0	0	0.192321	0.200929
AT3TE48485	0	0	0.192321	0.200929
AT3TE48555	0	0	0.384642	0.401858
AT3TE48720	0	0	0.192321	0.200929
AT3TE48920	0	0	0.192321	0.200929
AT3TE49295	0	0	0.384642	0.401858
AT3TE49430	0	0	0.384642	0.401858
AT3TE49815	0	0	0.192321	0.200929
AT3TE49985	0	0	0.192321	0.200929
AT3TE50080	0	0	0.192321	0.200929
AT3TE50365	0	0	0.384642	0.401858
AT3TE51580	0	0	0.192321	0.200929
AT3TE51940	0	0	0.192321	0.200929
AT3TE52215	0	0	0.192321	0.200929
AT3TE52670	0	0	0.192321	0.200929
AT3TE53320	0	0	0.192321	0.200929
AT3TE53405	0	0	0.192321	0.200929
AT3TE53460	0	0	0.192321	0.200929
AT3TE53680	0	0	0.192321	0.200929
AT3TE53940	0	0	0.192321	0.200929
AT3TE53975	0	0	0.192321	0.200929
AT3TE55075	0	0	0.192321	0.200929
AT3TE56625	0	0	0.192321	0.200929
AT3TE56850	0	0	0.192321	0.200929
AT3TE57100	0	0	0.192321	0.200929
AT3TE57160	0	0	0.192321	0.200929
AT3TE57835	0	0	0.192321	0.200929
AT3TE57935	0	0	0.384642	0.401858
AT3TE59480	0	0	0.192321	0.200929
AT3TE59525	0	0	0.192321	0.200929
AT3TE60370	0	0	0.192321	0.200929
AT3TE60495	0	0	0.192321	0.200929
AT3TE60725	0	0	0.192321	0.200929
AT3TE62255	0	0	0.192321	0.200929
AT3TE62310	0	0	0.192321	0.200929
AT3TE62515	0	0	0.192321	0.200929
AT3TE63095	0	0	0.192321	0.200929
AT3TE63130	0	0	0.192321	0.200929
AT3TE63380	0	0	0.192321	0.200929
AT3TE63730	0	0	0.192321	0.200929
AT3TE64055	0	0	0.192321	0.200929
AT3TE64105	0	0	0.192321	0.200929
AT3TE64230	0	0	0.384642	0.401858
AT3TE64560	0	0	0.192321	0.200929
AT3TE65200	0	0	0.192321	0.200929
AT3TE65655	0	0	0.192321	0.200929
AT3TE66100	0	0	0.192321	0.200929
AT3TE66545	0	0	0.192321	0.200929
AT3TE66620	0	0	0.192321	0.200929
AT3TE66840	0	0	0.192321	0.200929
AT3TE66895	0	0	0.192321	0.200929
AT3TE67770	0	0	0.192321	0.200929
AT3TE68230	0	0	0.192321	0.200929
AT3TE68660	0	0	0.192321	0.200929
AT3TE71535	0	0	0.192321	0.200929
AT3TE73285	0	0	0.192321	0.200929
AT3TE74220	0	0	0.192321	0.200929
AT3TE77030	0	0	0.384642	0.401858
AT3TE78885	0	0	0.384642	0.401858
AT3TE79820	0	0	0.192321	0.200929
AT3TE84900	0	0	0.192321	0.200929
AT3TE89545	0	0	0.384642	0.401858
AT3TE91925	0	0	0.192321	0.200929
AT3TE92295	0	0	0.192321	0.200929
AT4TE00800	0	0	0.192321	0.200929
AT4TE02725	0	0	0.192321	0.200929
AT4TE04675	0	0	0.192321	0.200929
AT4TE05180	0	0	0.192321	0.200929
AT4TE05545	0	0	0.384642	0.401858
AT4TE06435	0	0	0.192321	0.200929
AT4TE07115	0	0	0.192321	0.200929
AT4TE09190	0	0	0.384642	0.401858
AT4TE10925	0	0	0.384642	0.401858
AT4TE13030	0	0	0.192321	0.200929
AT4TE13080	0	0	0.192321	0.200929
AT4TE13375	0	0	0.192321	0.200929
AT4TE13430	0	0	0.384642	0.401858
AT4TE14265	0	0	0.192321	0.200929
AT4TE14510	0	0	0.192321	0.200929
AT4TE14605	0	0	0.192321	0.200929
AT4TE14765	0	0	0.192321	0.200929
AT4TE15260	0	0	0.192321	0.200929
AT4TE15500	0	0	0.384642	0.401858
AT4TE15610	0	0	0.192321	0.200929
AT4TE15740	0	0	0.192321	0.200929
AT4TE15840	0	0	0.192321	0.200929
AT4TE16190	0	0	0.192321	0.200929
AT4TE16305	0	0	0.192321	0.200929
AT4TE16775	0	0	0.192321	0.200929
AT4TE17050	0	0	0.192321	0.200929
AT4TE17505	0	0	0.192321	0.200929
AT4TE17810	0	0	0.192321	0.200929
AT4TE17870	0	0	0.192321	0.200929
AT4TE18815	0	0	0.192321	0.200929
AT4TE18915	0	0	0.192321	0.200929
AT4TE19870	0	0	0.192321	0.200929
AT4TE20015	0	0	0.192321	0.200929
AT4TE20125	0	0	0.192321	0.200929
AT4TE20430	0	0	0.192321	0.200929
AT4TE20860	0	0	0.192321	0.200929
AT4TE21395	0	0	0.192321	0.200929
AT4TE22270	0	0	0.192321	0.200929
AT4TE22380	0	0	0.192321	0.200929
AT4TE22420	0	0	0.192321	0.200929
AT4TE22565	0	0	0.192321	0.200929
AT4TE23205	0	0	0.192321	0.200929
AT4TE23465	0	0	0.384642	0.401858
AT4TE23755	0	0	0.384642	0.401858
AT4TE24045	0	0	0.192321	0.200929
AT4TE24260	0	0	0.192321	0.200929
AT4TE24760	0	0	0.192321	0.200929
AT4TE24845	0	0	0.192321	0.200929
AT4TE25295	0	0	0.192321	0.200929
AT4TE25875	0	0	0.192321	0.200929
AT4TE26160	0	0	0.192321	0.200929
AT4TE26815	0	0	0.192321	0.200929
AT4TE27450	0	0	0.192321	0.200929
AT4TE30270	0	0	0.192321	0.200929
AT4TE31570	0	0	0.192321	0.200929
AT4TE33705	0	0	0.192321	0.200929
AT4TE34545	0	0	0.384642	0.401858
AT4TE34700	0	0	0.192321	0.200929
AT4TE38955	0	0	0.192321	0.200929
AT4TE39220	0	0	0.192321	0.200929
AT4TE39325	0	0	0.192321	0.200929
AT4TE41710	0	0	0.192321	0.200929
AT4TE43830	0	0	0.192321	0.200929
AT4TE46705	0	0	0.192321	0.200929
AT4TE46820	0	0	0.192321	0.200929
AT4TE46950	0	0	0.192321	0.200929
AT4TE54065	0	0	0.192321	0.200929
AT4TE56275	0	0	0.192321	0.200929
AT4TE58120	0	0	0.192321	0.200929
AT4TE66640	0	0	0.192321	0.200929
AT4TE67500	0	0	0.192321	0.200929
AT4TE81820	0	0	0.192321	0.200929
AT4TE89385	0	0	0.192321	0.200929
AT5TE15890	0	0	0.192321	0.200929
AT5TE21155	0	0	0.192321	0.200929
AT5TE21905	0	0	0.192321	0.200929
AT5TE23330	0	0	0.192321	0.200929
AT5TE25605	0	0	0.192321	0.200929
AT5TE26090	0	0	0.384642	0.401858
AT5TE26690	0	0	0.192321	0.200929
AT5TE29240	0	0	0.384642	0.401858
AT5TE29570	0	0	0.192321	0.200929
AT5TE30155	0	0	0.192321	0.200929
AT5TE30980	0	0	0.192321	0.200929
AT5TE31095	0	0	0.192321	0.200929
AT5TE31800	0	0	0.769283	0.803716
AT5TE32365	0	0	0.192321	0.200929
AT5TE32420	0	0	0.192321	0.200929
AT5TE32540	0	0	0.192321	0.200929
AT5TE32735	0	0	0.192321	0.200929
AT5TE35430	0	0	0.192321	0.200929
AT5TE36215	0	0	0.192321	0.200929
AT5TE36600	0	0	0.384642	0.401858
AT5TE37395	0	0	0.192321	0.200929
AT5TE37400	0	0	0.192321	0.200929
AT5TE38890	0	0	0.192321	0.200929
AT5TE38915	0	0	0.192321	0.200929
AT5TE39325	0	0	0.384642	0.401858
AT5TE39580	0	0	0.384642	0.401858
AT5TE39740	0	0	0.384642	0.401858
AT5TE39820	0	0	0.384642	0.401858
AT5TE39885	0	0	0.192321	0.200929
AT5TE39960	0	0	0.384642	0.401858
AT5TE40020	0	0	0.192321	0.200929
AT5TE40320	0	0	0.192321	0.200929
AT5TE40580	0	0	0.192321	0.200929
AT5TE40855	0	0	0.192321	0.200929
AT5TE41280	0	0	0.192321	0.200929
AT5TE41295	0	0	0.192321	0.200929
AT5TE41370	0	0	0.192321	0.200929
AT5TE41420	0	0	0.384642	0.401858
AT5TE41475	0	0	0.192321	0.200929
AT5TE42020	0	0	0.192321	0.200929
AT5TE43045	0	0	0.384642	0.401858
AT5TE43265	0	0	0.192321	0.200929
AT5TE43460	0	0	0.769283	0.803716
AT5TE43910	0	0	0.192321	0.200929
AT5TE44300	0	0	0.192321	0.200929
AT5TE44315	0	0	0.192321	0.200929
AT5TE44660	0	0	0.192321	0.200929
AT5TE44755	0	0	0.384642	0.401858
AT5TE45055	0	0	0.192321	0.200929
AT5TE45905	0	0	0.192321	0.200929
AT5TE46350	0	0	0.192321	0.200929
AT5TE46965	0	0	0.192321	0.200929
AT5TE48450	0	0	0.192321	0.200929
AT5TE49170	0	0	0.192321	0.200929
AT5TE49260	0	0	0.192321	0.200929
AT5TE49415	0	0	0.192321	0.200929
AT5TE49540	0	0	0.192321	0.200929
AT5TE49830	0	0	0.192321	0.200929
AT5TE52155	0	0	0.192321	0.200929
AT5TE52635	0	0	0.192321	0.200929
AT5TE52925	0	0	0.384642	0.401858
AT5TE53615	0	0	0.384642	0.401858
AT5TE54215	0	0	0.192321	0.200929
AT5TE54570	0	0	0.192321	0.200929
AT5TE55495	0	0	0.384642	0.401858
AT5TE58020	0	0	0.192321	0.200929
AT5TE59135	0	0	0.384642	0.401858
AT5TE60530	0	0	0.384642	0.401858
AT5TE60535	0	0	0.384642	0.401858
AT5TE60875	0	0	0.192321	0.200929
AT5TE60940	0	0	0.192321	0.200929
AT5TE61370	0	0	0.192321	0.200929
AT5TE61435	0	0	0.192321	0.200929
AT5TE62035	0	0	0.192321	0.200929
AT5TE62540	0	0	0.384642	0.401858
AT5TE62660	0	0	0.384642	0.401858
AT5TE63545	0	0	0.192321	0.200929
AT5TE63690	0	0	0.192321	0.200929
AT5TE64440	0	0	0.192321	0.200929
AT5TE64855	0	0	0.192321	0.200929
AT5TE66640	0	0	0.192321	0.200929
AT5TE69880	0	0	0.192321	0.200929
AT5TE69965	0	0	0.192321	0.200929
AT5TE70090	0	0	0.192321	0.200929
AT5TE70160	0	0	0.192321	0.200929
AT5TE72565	0	0	0.192321	0.200929
AT5TE73320	0	0	0.192321	0.200929
AT5TE73595	0	0	0.192321	0.200929
AT5TE76705	0	0	0.192321	0.200929
AT5TE78465	0	0	0.192321	0.200929
AT5TE78480	0	0	0.192321	0.200929
AT5TE78770	0	0	0.192321	0.200929
AT5TE80120	0	0	0.192321	0.200929
AT5TE82140	0	0	0.192321	0.200929
AT5TE91020	0	0	0.192321	0.200929
AT5TE92940	0	0	0.384642	0.401858
AT5TE93060	0	0	0.192321	0.200929
AT5TE94620	0	0	0.192321	0.200929
AT1TE53745	0	0	0.961604	1.00465
AT2TE27555	0	0	0.961604	1.00465
AT4TE15850	0	0	1.92321	2.00929
AT5TE37085	0	0	4.42338	4.62137
AT4TE10740	0	0	267.518	289.338
AT4TE17145	0	0	10.5776	9.6446
AT2TE47975	0	0	128.278	116.338
AT3TE57180	0	0	1.34625	1.20557
AT3TE46960	0	0	4.80802	5.42509
AT3TE59055	0	0	11.1546	9.6446
AT2TE06635	0	0	2.11553	1.80836
AT2TE20425	0	0	2.11553	1.80836
AT2TE54855	0	0	2.88481	2.41115
AT1TE47280	0	0	0.961604	0.803716
AT1TE55850	0	0	0.961604	0.803716
AT2TE25430	0	0	0.961604	0.803716
AT4TE18755	0	0	0.961604	0.803716
AT1TE15090	0	0	2.69249	2.21022
AT4TE11940	0	0	1.15392	1.4065
AT5TE64175	0	0	1.15392	1.4065
AT5TE54495	0	0	7.69283	9.6446
AT5TE60480	0	0	3.6541	4.62137
AT1TE51850	0	0	0.769283	0.602787
AT1TE54750	0	0	0.769283	0.602787
AT1TE56205	0	0	0.769283	0.602787
AT1TE88020	0	0	0.769283	0.602787
AT2TE15500	0	0	0.769283	0.602787
AT2TE17695	0	0	0.769283	0.602787
AT2TE33485	0	0	0.769283	0.602787
AT2TE46740	0	0	0.769283	0.602787
AT4TE09255	0	0	1.53857	1.20557
AT4TE16910	0	0	0.769283	0.602787
AT5TE30275	0	0	0.769283	0.602787
AT3TE18045	0	0	0.769283	1.00465
AT2TE29590	0	0	18.4628	14.065
AT3TE47700	0	0	4.80802	3.61672
AT4TE06510	0	0	1.34625	1.00465
AT5TE21400	0	0	1.34625	1.00465
AT3TE03200	0	0	4.03874	5.42509
AT2TE50140	0	0	1.92321	1.4065
AT5TE45115	0	0	1.92321	1.4065
AT5TE52315	0	0	99.4299	72.3345
AT1TE81240	0	0	234.824	168.58
AT1TE41185	0	0	0.576962	0.803716
AT2TE04865	0	0	1.15392	1.60743
AT2TE05455	0	0	1.15392	1.60743
AT2TE18335	0	0	0.576962	0.803716
AT2TE60365	0	0	0.576962	0.803716
AT2TE64895	0	0	0.576962	0.803716
AT3TE60500	0	0	0.576962	0.803716
AT4TE24735	0	0	0.576962	0.803716
AT5TE17320	0	0	0.576962	0.803716
AT5TE27740	0	0	0.576962	0.803716
AT5TE46015	0	0	0.576962	0.803716
AT1TE60220	0	0	56.7346	40.3867
AT3TE79360	0	0	2.88481	2.00929
AT4TE33435	0	0	3.46177	2.41115
AT1TE26900	0	0	2.30785	1.60743
AT1TE38315	0	0	0.576962	0.401858
AT1TE45265	0	0	0.576962	0.401858
AT1TE50650	0	0	0.576962	0.401858
AT1TE54680	0	0	0.576962	0.401858
AT1TE72035	0	0	0.576962	0.401858
AT2TE03870	0	0	0.576962	0.401858
AT2TE05320	0	0	0.576962	0.401858
AT2TE05600	0	0	0.576962	0.401858
AT2TE06880	0	0	0.576962	0.401858
AT2TE10085	0	0	0.576962	0.401858
AT2TE12025	0	0	0.576962	0.401858
AT2TE13495	0	0	1.15392	0.803716
AT2TE18100	0	0	0.576962	0.401858
AT2TE27275	0	0	0.576962	0.401858
AT2TE47770	0	0	0.576962	0.401858
AT2TE57160	0	0	0.576962	0.401858
AT2TE68325	0	0	0.576962	0.401858
AT3TE33680	0	0	0.576962	0.401858
AT3TE46565	0	0	0.576962	0.401858
AT3TE52830	0	0	0.576962	0.401858
AT3TE55425	0	0	0.576962	0.401858
AT3TE57670	0	0	0.576962	0.401858
AT3TE66930	0	0	0.576962	0.401858
AT3TE67325	0	0	0.576962	0.401858
AT3TE71730	0	0	0.576962	0.401858
AT4TE13955	0	0	0.576962	0.401858
AT4TE23960	0	0	0.576962	0.401858
AT4TE35595	0	0	0.576962	0.401858
AT4TE46360	0	0	0.576962	0.401858
AT4TE49195	0	0	0.576962	0.401858
AT5TE38510	0	0	0.576962	0.401858
AT5TE39105	0	0	0.576962	0.401858
AT5TE43575	0	0	0.576962	0.401858
AT5TE44055	0	0	0.576962	0.401858
AT5TE44740	0	0	0.576962	0.401858
AT5TE47515	0	0	0.576962	0.401858
AT5TE55735	0	0	0.576962	0.401858
AT5TE57975	0	0	0.576962	0.401858
AT5TE68760	0	0	0.576962	0.401858
AT5TE69955	0	0	0.576962	0.401858
AT5TE74320	0	0	0.576962	0.401858
AT2TE01970	0	0	2.11553	1.4065
AT2TE03620	0	0	1.53857	1.00465
AT4TE25930	0	0	1.53857	1.00465
AT3TE57060	0	0	95.7758	62.4889
AT5TE41615	0	0	2.50017	1.60743
AT1TE09700	0	0	0.384642	0.602787
AT1TE23120	0	0	0.384642	0.602787
AT1TE35425	0	0	0.384642	0.602787
AT1TE46385	0	0	0.384642	0.602787
AT1TE54230	0	0	0.384642	0.602787
AT1TE67620	0	0	0.384642	0.602787
AT1TE71755	0	0	0.384642	0.602787
AT1TE81710	0	0	0.384642	0.602787
AT1TE81800	0	0	0.769283	1.20557
AT2TE08310	0	0	0.769283	1.20557
AT2TE19890	0	0	0.384642	0.602787
AT2TE21160	0	0	0.384642	0.602787
AT2TE34500	0	0	0.769283	1.20557
AT2TE64040	0	0	0.384642	0.602787
AT2TE65130	0	0	0.384642	0.602787
AT3TE34150	0	0	0.384642	0.602787
AT3TE46875	0	0	0.384642	0.602787
AT3TE49770	0	0	0.384642	0.602787
AT3TE51125	0	0	0.384642	0.602787
AT3TE52605	0	0	0.384642	0.602787
AT3TE53970	0	0	0.384642	0.602787
AT3TE58940	0	0	0.384642	0.602787
AT3TE63830	0	0	0.384642	0.602787
AT3TE66730	0	0	0.384642	0.602787
AT3TE67795	0	0	0.384642	0.602787
AT4TE12155	0	0	0.384642	0.602787
AT4TE47000	0	0	0.384642	0.602787
AT5TE14155	0	0	0.384642	0.602787
AT5TE30055	0	0	0.384642	0.602787
AT5TE34840	0	0	0.384642	0.602787
AT5TE37345	0	0	0.384642	0.602787
AT5TE37590	0	0	0.384642	0.602787
AT5TE44410	0	0	0.384642	0.602787
AT5TE44815	0	0	0.384642	0.602787
AT5TE46455	0	0	0.384642	0.602787
AT5TE50005	0	0	0.384642	0.602787
AT5TE54805	0	0	0.384642	0.602787
AT5TE56565	0	0	0.384642	0.602787
AT5TE56575	0	0	0.384642	0.602787
AT5TE61575	0	0	0.384642	0.602787
AT5TE73745	0	0	0.384642	0.602787
AT5TE74065	0	0	0.384642	0.602787
AT5TE90580	0	0	0.384642	0.602787
AT1TE68360	0	0	16.7319	10.6492
AT3TE65320	0	0	6.34659	4.01858
AT1TE44255	0	0	0.961604	0.602787
AT2TE08245	0	0	1.92321	1.20557
AT4TE14220	0	0	0.961604	0.602787
AT5TE43950	0	0	0.961604	0.602787
AT5TE57805	0	0	0.961604	0.602787
AT3TE58110	0.787634	0.758226	0	0
AT5TE45720	0.787634	0.758226	0	0
AT3TE56425	0.630107	0.56867	0	0
AT4TE00165	0.630107	0.56867	0	0
AT3TE55595	1.10269	0.947783	0	0
AT1TE02880	0.157527	0.189557	0	0
AT1TE20110	0.157527	0.189557	0	0
AT1TE22700	0.157527	0.189557	0	0
AT1TE26290	0.157527	0.189557	0	0
AT1TE34335	0.315053	0.379113	0	0
AT1TE35055	0.157527	0.189557	0	0
AT1TE36030	0.630107	0.758226	0	0
AT1TE36040	0.315053	0.379113	0	0
AT1TE36630	0.315053	0.379113	0	0
AT1TE38350	0.157527	0.189557	0	0
AT1TE39375	0.157527	0.189557	0	0
AT1TE39405	0.157527	0.189557	0	0
AT1TE39710	0.157527	0.189557	0	0
AT1TE40560	0.157527	0.189557	0	0
AT1TE41710	0.157527	0.189557	0	0
AT1TE42265	0.157527	0.189557	0	0
AT1TE42750	0.157527	0.189557	0	0
AT1TE43030	0.315053	0.379113	0	0
AT1TE43705	0.315053	0.379113	0	0
AT1TE43820	0.157527	0.189557	0	0
AT1TE44130	0.157527	0.189557	0	0
AT1TE44140	0.157527	0.189557	0	0
AT1TE44505	0.157527	0.189557	0	0
AT1TE44640	0.157527	0.189557	0	0
AT1TE47005	0.315053	0.379113	0	0
AT1TE47230	0.157527	0.189557	0	0
AT1TE49595	0.157527	0.189557	0	0
AT1TE49630	0.157527	0.189557	0	0
AT1TE50890	0.157527	0.189557	0	0
AT1TE51600	0.157527	0.189557	0	0
AT1TE52310	0.157527	0.189557	0	0
AT1TE52730	0.157527	0.189557	0	0
AT1TE53180	0.157527	0.189557	0	0
AT1TE54290	0.157527	0.189557	0	0
AT1TE55090	0.157527	0.189557	0	0
AT1TE55105	0.157527	0.189557	0	0
AT1TE56975	0.157527	0.189557	0	0
AT1TE58735	0.157527	0.189557	0	0
AT1TE60540	0.157527	0.189557	0	0
AT1TE62610	0.157527	0.189557	0	0
AT1TE65885	0.157527	0.189557	0	0
AT1TE72610	0.157527	0.189557	0	0
AT1TE75400	0.157527	0.189557	0	0
AT1TE80465	0.157527	0.189557	0	0
AT1TE83670	0.315053	0.379113	0	0
AT1TE88535	0.157527	0.189557	0	0
AT1TE89660	0.157527	0.189557	0	0
AT1TE93240	0.157527	0.189557	0	0
AT1TE96830	0.157527	0.189557	0	0
AT1TE98640	0.315053	0.379113	0	0
AT1TE99300	0.157527	0.189557	0	0
AT2TE01670	0.157527	0.189557	0	0
AT2TE05030	0.157527	0.189557	0	0
AT2TE06010	0.157527	0.189557	0	0
AT2TE06380	0.157527	0.189557	0	0
AT2TE10160	0.157527	0.189557	0	0
AT2TE12090	0.157527	0.189557	0	0
AT2TE13310	0.315053	0.379113	0	0
AT2TE15350	0.157527	0.189557	0	0
AT2TE16090	0.157527	0.189557	0	0
AT2TE16890	0.157527	0.189557	0	0
AT2TE18945	0.157527	0.189557	0	0
AT2TE20230	0.157527	0.189557	0	0
AT2TE20755	0.157527	0.189557	0	0
AT2TE23580	0.157527	0.189557	0	0
AT2TE28290	0.315053	0.379113	0	0
AT2TE32050	0.157527	0.189557	0	0
AT2TE33555	0.157527	0.189557	0	0
AT2TE35835	0.157527	0.189557	0	0
AT2TE37850	0.157527	0.189557	0	0
AT2TE39335	0.157527	0.189557	0	0
AT2TE41110	0.157527	0.189557	0	0
AT2TE41560	0.315053	0.379113	0	0
AT2TE45805	0.315053	0.379113	0	0
AT2TE62960	0.157527	0.189557	0	0
AT2TE80320	0.157527	0.189557	0	0
AT3TE11975	0.157527	0.189557	0	0
AT3TE25940	0.157527	0.189557	0	0
AT3TE32780	0.157527	0.189557	0	0
AT3TE43540	0.157527	0.189557	0	0
AT3TE48085	0.157527	0.189557	0	0
AT3TE49005	0.157527	0.189557	0	0
AT3TE49920	0.157527	0.189557	0	0
AT3TE50300	0.157527	0.189557	0	0
AT3TE50625	0.157527	0.189557	0	0
AT3TE52065	0.157527	0.189557	0	0
AT3TE53015	0.315053	0.379113	0	0
AT3TE54490	0.157527	0.189557	0	0
AT3TE55290	0.157527	0.189557	0	0
AT3TE55640	0.315053	0.379113	0	0
AT3TE55740	0.315053	0.379113	0	0
AT3TE55765	0.630107	0.758226	0	0
AT3TE55785	0.315053	0.379113	0	0
AT3TE55810	0.157527	0.189557	0	0
AT3TE55905	0.157527	0.189557	0	0
AT3TE55950	0.157527	0.189557	0	0
AT3TE56100	0.157527	0.189557	0	0
AT3TE56275	0.157527	0.189557	0	0
AT3TE56600	0.157527	0.189557	0	0
AT3TE56765	0.157527	0.189557	0	0
AT3TE56830	0.157527	0.189557	0	0
AT3TE56990	0.157527	0.189557	0	0
AT3TE57500	0.630107	0.758226	0	0
AT3TE57775	0.157527	0.189557	0	0
AT3TE57785	0.157527	0.189557	0	0
AT3TE58235	0.315053	0.379113	0	0
AT3TE58485	0.157527	0.189557	0	0
AT3TE65625	0.157527	0.189557	0	0
AT3TE65915	0.157527	0.189557	0	0
AT3TE65945	0.157527	0.189557	0	0
AT3TE66170	0.157527	0.189557	0	0
AT3TE68510	0.157527	0.189557	0	0
AT3TE69075	0.157527	0.189557	0	0
AT3TE75070	0.157527	0.189557	0	0
AT3TE94230	0.157527	0.189557	0	0
AT4TE06585	0.157527	0.189557	0	0
AT4TE07535	0.157527	0.189557	0	0
AT4TE14345	0.157527	0.189557	0	0
AT4TE14570	0.157527	0.189557	0	0
AT4TE16480	0.157527	0.189557	0	0
AT4TE16645	0.157527	0.189557	0	0
AT4TE18475	0.157527	0.189557	0	0
AT4TE18645	0.157527	0.189557	0	0
AT4TE19300	0.157527	0.189557	0	0
AT4TE19980	0.157527	0.189557	0	0
AT4TE20210	0.315053	0.379113	0	0
AT4TE20950	0.157527	0.189557	0	0
AT4TE21025	0.157527	0.189557	0	0
AT4TE21125	0.315053	0.379113	0	0
AT4TE21470	0.157527	0.189557	0	0
AT4TE23830	0.157527	0.189557	0	0
AT4TE25285	0.157527	0.189557	0	0
AT4TE25385	0.157527	0.189557	0	0
AT4TE27795	0.157527	0.189557	0	0
AT4TE29380	0.157527	0.189557	0	0
AT4TE30230	0.157527	0.189557	0	0
AT4TE30405	0.157527	0.189557	0	0
AT4TE33820	0.157527	0.189557	0	0
AT4TE45160	0.157527	0.189557	0	0
AT4TE51585	0.157527	0.189557	0	0
AT4TE51725	0.315053	0.379113	0	0
AT4TE60690	0.157527	0.189557	0	0
AT4TE67130	0.157527	0.189557	0	0
AT4TE89325	0.157527	0.189557	0	0
AT4TE89730	0.157527	0.189557	0	0
AT5TE04425	0.157527	0.189557	0	0
AT5TE09070	0.157527	0.189557	0	0
AT5TE11820	0.157527	0.189557	0	0
AT5TE18975	0.157527	0.189557	0	0
AT5TE28240	0.157527	0.189557	0	0
AT5TE30280	0.157527	0.189557	0	0
AT5TE33565	0.157527	0.189557	0	0
AT5TE35265	0.157527	0.189557	0	0
AT5TE35365	0.157527	0.189557	0	0
AT5TE35985	0.157527	0.189557	0	0
AT5TE36395	0.157527	0.189557	0	0
AT5TE37525	0.157527	0.189557	0	0
AT5TE37860	0.315053	0.379113	0	0
AT5TE40555	0.157527	0.189557	0	0
AT5TE41605	0.157527	0.189557	0	0
AT5TE41880	0.157527	0.189557	0	0
AT5TE42380	0.157527	0.189557	0	0
AT5TE43200	0.315053	0.379113	0	0
AT5TE43685	0.157527	0.189557	0	0
AT5TE45100	0.315053	0.379113	0	0
AT5TE45420	0.315053	0.379113	0	0
AT5TE45535	0.157527	0.189557	0	0
AT5TE45590	0.157527	0.189557	0	0
AT5TE45805	0.315053	0.379113	0	0
AT5TE47475	0.315053	0.379113	0	0
AT5TE48030	0.157527	0.189557	0	0
AT5TE48995	0.157527	0.189557	0	0
AT5TE50325	0.315053	0.379113	0	0
AT5TE51905	0.157527	0.189557	0	0
AT5TE52020	0.315053	0.379113	0	0
AT5TE53340	0.157527	0.189557	0	0
AT5TE55550	0.157527	0.189557	0	0
AT5TE57030	0.157527	0.189557	0	0
AT5TE59955	0.157527	0.189557	0	0
AT5TE63160	0.157527	0.189557	0	0
AT5TE64795	0.157527	0.189557	0	0
AT5TE66330	0.157527	0.189557	0	0
AT5TE70840	0.157527	0.189557	0	0
AT5TE76190	0.157527	0.189557	0	0
AT2TE25140	1.41774	1.70601	0	0
AT3TE56170	0.47258	0.56867	0	0
AT3TE56510	0.47258	0.56867	0	0
AT3TE56755	0.47258	0.56867	0	0
AT3TE58380	0.47258	0.56867	0	0
AT4TE24105	0.47258	0.56867	0	0
AT5TE45405	0.47258	0.56867	0	0
AT1TE29900	0.47258	0.379113	0	0
AT2TE22545	0.47258	0.379113	0	0
AT5TE37245	0.47258	0.379113	0	0
AT5TE45285	0.47258	0.379113	0	0
AT1TE53310	1.26021	0.947783	0	0
AT3TE56055	0.787634	0.56867	0	0
AT5TE32730	0.787634	0.56867	0	0
AT5TE45745	1.10269	0.758226	0	0
AT3TE56975	0.47258	0.758226	0	0
AT2TE13770	2.20537	1.89557	0	0.200929
AT5TE53870	14.965	12.3212	0.384642	1.20557
AT2TE86120	38.1215	33.7411	1.34625	3.01394
AT1TE04700	2.83548	2.65379	0.384642	0
AT1TE11730	1.41774	1.3269	0.192321	0
AT2TE06470	2.67795	2.84335	0.192321	0.200929
AT5TE45695	1.41774	1.3269	0	0.200929
AT3TE55510	25.8344	19.1452	1.34625	2.00929
AT5TE45820	29.9301	22.1781	1.53857	2.41115
AT2TE23515	8.34892	10.8047	0.769283	0.803716
AT3TE41750	9.4516	10.6152	0.769283	1.00465
AT4TE49460	23.629	21.0408	2.11553	2.00929
AT1TE32110	0.94516	1.13734	0.192321	0
AT3TE56185	26.7795	18.387	1.73089	2.61208
AT4TE07990	8.66397	9.28827	1.15392	0.602787
AT4TE13120	5.67096	3.79113	0.769283	0.200929
AT1TE54795	21.7387	21.9886	2.30785	2.21022
AT2TE21805	31.9779	28.4335	1.92321	4.62137
AT4TE24380	0.787634	0.947783	0.192321	0
AT2TE30410	4.41075	5.87625	0.769283	0.401858
AT5TE55815	38.4365	45.6831	3.07713	6.63066
AT5TE45775	4.41075	4.17024	0.192321	0.803716
AT1TE58130	0.94516	0.758226	0	0.200929
AT3TE55525	0.94516	0.758226	0	0.200929
AT3TE43635	80.6537	99.3276	13.0778	8.43902
AT3TE43605	80.1811	101.223	13.2701	9.04181
AT2TE11570	83.0166	94.0201	10.77	11.252
AT1TE37250	0.787634	0.758226	0.192321	0
AT3TE56165	0.787634	0.758226	0.192321	0
AT3TE58210	0.787634	0.758226	0.192321	0
AT5TE45830	177.06	137.808	10.77	29.5366
AT5TE45500	166.348	140.082	10.3853	28.9338
AT3TE55540	0.787634	0.758226	0	0.200929
AT3TE58315	0.787634	0.758226	0	0.200929
AT3TE58400	0.787634	0.758226	0	0.200929
AT5TE39955	0.787634	0.758226	0	0.200929
AT3TE55805	2.99301	2.84335	0.384642	0.401858
AT1TE30175	3.62311	3.60157	0.576962	0.401858
AT3TE58135	0.630107	0.758226	0.192321	0
AT3TE58440	0.630107	0.758226	0.192321	0
AT4TE14155	0.630107	0.758226	0.192321	0
AT3TE63870	15.9102	18.387	1.15392	3.61672
AT1TE47580	3.93817	2.84335	0.769283	0.200929
AT1TE27405	0.630107	0.758226	0	0.200929
AT3TE56925	0.630107	0.758226	0	0.200929
AT4TE28645	0.630107	0.758226	0	0.200929
AT4TE20375	9.4516	10.6152	1.34625	1.60743
AT3TE46750	1.10269	1.51645	0.192321	0.200929
AT3TE70040	10.5543	10.2361	1.34625	1.80836
AT4TE03595	4.25322	5.87625	0.961604	0.602787
AT1TE58445	1.89032	1.89557	0.384642	0.200929
AT3TE58405	1.10269	1.3269	0.384642	0
AT3TE75045	0.630107	0.56867	0.192321	0
AT5TE45370	0.630107	0.56867	0.192321	0
AT4TE23045	31.6629	32.9828	6.53891	4.01858
AT3TE03050	1.26021	1.13734	0.192321	0.200929
AT3TE55890	1.89032	1.70601	0.192321	0.401858
AT3TE42305	0.630107	0.56867	0	0.200929
AT3TE58580	0.630107	0.56867	0	0.200929
AT3TE84080	0.630107	0.56867	0	0.200929
AT2TE10230	4.88333	4.3598	0.384642	1.20557
AT3TE56950	0.94516	1.3269	0.192321	0.200929
AT4TE39150	1.10269	1.13734	0.192321	0.200929
AT4TE89150	4.56827	4.54936	0	1.60743
AT3TE43590	1.26021	0.947783	0.192321	0.200929
AT4TE14080	7.40376	7.96138	1.34625	1.4065
AT3TE58310	1.10269	1.13734	0	0.401858
AT2TE11315	1.73279	1.51645	0.192321	0.401858
AT4TE10605	9.13655	12.1316	2.11553	1.80836
AT1TE73010	5.04085	4.54936	0.576962	1.20557
AT2TE27190	1.26021	1.70601	0.384642	0.200929
AT2TE06330	5.51343	4.3598	1.15392	0.803716
AT2TE27880	2.99301	2.84335	0.769283	0.401858
AT2TE18585	0.94516	0.947783	0.192321	0.200929
AT2TE23480	4.56827	5.87625	0.769283	1.4065
AT3TE74895	3.78064	3.22246	1.15392	0.401858
AT3TE58200	0.787634	0.947783	0.192321	0.200929
AT3TE56680	0.94516	0.758226	0.192321	0.200929
AT3TE58120	1.57527	1.70601	0.384642	0.401858
AT2TE18445	2.83548	2.84335	0.576962	0.803716
AT5TE31470	1.10269	1.3269	0.192321	0.401858
AT5TE60890	0.787634	0.758226	0.192321	0.200929
AT1TE70850	3.62311	3.41202	0.384642	1.4065
AT4TE35915	3.46559	2.65379	0.576962	1.00465
AT2TE28550	1.89032	1.89557	0.576962	0.401858
AT3TE49000	1.10269	1.13734	0.384642	0.200929
AT1TE54110	1.89032	1.89557	0.192321	0.803716
AT2TE05750	5.82849	5.11803	1.15392	1.80836
AT2TE16210	1.73279	1.89557	0.384642	0.602787
AT2TE22005	3.30806	3.03291	0.961604	0.803716
AT5TE73605	10.2392	8.53005	2.69249	2.61208
AT1TE36605	0.630107	0.758226	0.192321	0.200929
AT2TE04385	0.630107	0.758226	0.192321	0.200929
AT5TE45785	0.630107	0.758226	0.192321	0.200929
AT3TE56770	0.787634	0.56867	0.192321	0.200929
AT3TE40900	4.09569	3.60157	1.34625	1.00465
AT5TE40490	1.73279	2.08512	0.576962	0.602787
AT3TE58250	0.94516	0.947783	0.384642	0.200929
AT3TE58415	0.94516	0.947783	0.384642	0.200929
AT1TE24255	1.73279	1.3269	0.576962	0.401858
AT3TE70410	2.83548	2.65379	0.961604	0.803716
AT3TE56235	0.630107	0.56867	0.192321	0.200929
AT3TE56650	0.787634	0.947783	0.192321	0.401858
AT4TE36100	1.10269	1.13734	0.384642	0.401858
AT1TE64170	1.57527	1.70601	0.576962	0.602787
AT1TE46685	1.73279	1.51645	0.576962	0.602787
AT2TE08185	0.47258	0.56867	0.192321	0.200929
AT3TE63810	0.47258	0.56867	0.192321	0.200929
AT3TE69740	0.47258	0.56867	0.192321	0.200929
AT5TE33325	0.787634	0.758226	0.384642	0.200929
AT3TE60465	1.73279	1.3269	0.576962	0.602787
AT3TE65335	3.62311	2.84335	1.15392	1.4065
AT2TE24590	2.04785	1.89557	0.576962	1.00465
AT5TE33235	5.04085	4.3598	1.92321	2.00929
AT3TE43700	1.26021	1.51645	0.576962	0.602787
AT5TE66160	4.09569	4.54936	1.92321	1.80836
AT4TE07415	2.52043	2.84335	1.15392	1.20557
AT3TE40445	5.19838	5.6867	2.88481	2.00929
AT4TE22070	1.26021	1.3269	0.576962	0.602787
AT2TE28205	5.04085	5.6867	2.11553	2.81301
AT1TE39340	0.47258	0.379113	0.192321	0.200929
AT1TE45360	0.47258	0.379113	0.192321	0.200929
AT1TE53100	0.47258	0.379113	0.192321	0.200929
AT2TE00120	0.47258	0.379113	0.192321	0.200929
AT3TE56450	0.47258	0.379113	0.192321	0.200929
AT3TE59945	0.94516	0.758226	0.384642	0.401858
AT4TE27630	0.47258	0.379113	0.192321	0.200929
AT5TE38845	0.47258	0.379113	0.192321	0.200929
AT5TE45385	0.47258	0.379113	0.192321	0.200929
AT3TE40125	1.89032	1.89557	0.961604	0.803716
AT2TE37435	2.04785	1.70601	0.961604	0.803716
AT3TE34975	2.52043	2.65379	1.53857	1.00465
AT5TE70150	2.20537	2.46424	0.961604	1.4065
AT2TE10280	0.787634	0.758226	0.384642	0.401858
AT3TE42075	2.67795	2.65379	1.15392	1.60743
AT4TE64310	2.99301	3.22246	1.92321	1.4065
AT1TE29665	0.315053	0.379113	0.192321	0.200929
AT1TE42445	0.315053	0.379113	0.192321	0.200929
AT2TE16910	0.315053	0.379113	0.192321	0.200929
AT3TE58365	0.315053	0.379113	0.192321	0.200929
AT3TE66875	0.315053	0.379113	0.192321	0.200929
AT4TE60900	0.315053	0.379113	0.192321	0.200929
AT4TE88445	0.315053	0.379113	0.192321	0.200929
AT5TE29380	0.315053	0.379113	0.192321	0.200929
AT5TE61540	0.315053	0.379113	0.192321	0.200929
AT5TE73480	0.315053	0.379113	0.192321	0.200929
AT5TE68440	3.30806	3.41202	2.11553	1.80836
AT4TE03295	2.67795	3.03291	1.53857	1.80836
AT3TE82550	1.73279	1.51645	0.961604	1.00465
AT1TE80825	7.87634	8.34049	5.00034	5.02323
AT2TE29220	2.3629	2.65379	1.73089	1.4065
AT3TE76430	0.630107	0.56867	0.384642	0.401858
AT5TE25600	5.19838	5.30758	3.07713	3.81765
AT5TE51770	1.26021	1.3269	0.961604	0.803716
AT1TE76215	8.97902	8.34049	6.34659	6.2288
AT2TE45315	2.04785	1.89557	1.53857	1.4065
AT1TE45430	0.787634	0.758226	0.576962	0.602787
AT1TE70985	0.787634	0.758226	0.576962	0.602787
AT3TE46170	0.787634	0.758226	0.576962	0.602787
AT5TE29590	0.787634	0.758226	0.576962	0.602787
AT3TE31910	1.10269	1.13734	0.961604	1.00465
AT1TE23740	2.67795	2.65379	3.07713	3.21487
AT1TE59155	0.787634	0.758226	0.961604	1.00465
AT1TE70995	0.787634	0.758226	0.961604	1.00465
AT2TE28160	1.26021	1.3269	1.73089	1.80836
AT3TE54550	1.57527	1.70601	2.30785	2.21022
AT2TE26910	2.52043	2.46424	3.46177	3.61672
AT1TE21360	0.47258	0.56867	0.769283	0.803716
AT1TE36890	0.47258	0.56867	0.769283	0.803716
AT4TE35460	0.47258	0.56867	0.769283	0.803716
AT5TE77610	0.47258	0.56867	0.769283	0.803716
AT1TE38260	1.10269	1.3269	1.92321	1.80836
AT1TE20980	1.89032	1.89557	3.07713	2.81301
AT3TE45055	0.94516	0.758226	1.34625	1.4065
AT2TE37495	0.630107	0.56867	0.961604	1.00465
AT1TE62825	0.787634	0.758226	1.34625	1.20557
AT4TE13110	0.787634	0.758226	1.34625	1.20557
AT3TE47005	1.57527	2.08512	3.07713	3.01394
AT1TE45805	1.26021	0.947783	1.92321	1.80836
AT1TE57200	0.315053	0.379113	0.576962	0.602787
AT2TE22120	0.315053	0.379113	0.576962	0.602787
AT2TE25070	0.315053	0.379113	0.576962	0.602787
AT3TE54845	0.315053	0.379113	0.576962	0.602787
AT4TE13130	0.315053	0.379113	0.576962	0.602787
AT4TE37230	0.315053	0.379113	0.576962	0.602787
AT5TE52350	0.315053	0.379113	0.576962	0.602787
AT5TE61590	0.315053	0.379113	0.576962	0.602787
AT5TE32290	0.94516	1.13734	1.73089	1.80836
AT2TE43165	1.89032	1.89557	3.26945	3.21487
AT1TE00840	1.41774	1.3269	2.30785	2.41115
AT2TE28565	1.89032	2.08512	3.26945	3.61672
AT5TE10940	2.20537	2.65379	4.23106	4.21951
AT2TE20890	2.52043	2.27468	4.42338	4.01858
AT1TE94495	0.94516	0.947783	1.53857	1.80836
AT5TE96490	0.787634	0.758226	1.34625	1.4065
AT2TE02290	1.10269	1.51645	2.30785	2.41115
AT1TE86360	5.19838	6.82404	11.3469	10.4483
AT1TE46085	2.52043	1.89557	4.03874	4.01858
AT3TE42350	1.57527	1.3269	2.69249	2.61208
AT2TE25875	0.47258	0.379113	0.769283	0.803716
AT2TE09360	6.14354	5.11803	11.3469	9.6446
AT5TE56645	1.41774	1.3269	2.30785	2.81301
AT1TE65060	0.47258	0.56867	0.961604	1.00465
AT5TE65150	0.47258	0.56867	0.961604	1.00465
AT5TE32650	1.89032	1.3269	2.88481	3.21487
AT3TE48070	0.787634	0.758226	1.53857	1.4065
AT1TE72170	0.47258	0.56867	0.961604	1.20557
AT3TE38565	103.022	133.448	54.8114	47.0174
AT2TE27465	0.157527	0	1.53857	1.00465
AT2TE44735	0.630107	0.758226	0.961604	1.00465
AT5TE35215	23.314	36.2053	1.15392	2.81301
AT4TE24885	1.57527	2.08512	0.769283	0.602787
AT1TE02540	0.315053	0.56867	1.92321	1.4065
AT2TE37380	0.94516	1.3269	1.92321	2.00929
AT5TE47085	0.315053	0.379113	1.73089	1.20557
AT2TE29465	0.47258	0.379113	1.34625	1.00465
AT3TE65835	0.787634	0.379113	22.3092	35.7654
AT3TE62545	2.3629	1.13734	5.19266	4.42044
AT3TE66935	1.10269	0.947783	1.92321	1.60743
AT3TE58730	0.315053	0.56867	0.961604	1.00465
AT5TE47395	1.10269	1.51645	3.26945	2.61208
AT3TE55690	3.93817	2.84335	1.15392	1.00465
AT1TE33335	1.10269	0.758226	0	0.200929
AT1TE53450	0.315053	0.189557	0.769283	0.602787
AT3TE66810	0.315053	0.189557	0.769283	0.602787
AT2TE49135	0	0.758226	1.92321	2.00929
AT3TE64425	0	0.379113	0.961604	1.00465
AT1TE52985	0	0.189557	1.53857	1.00465
AT4TE13950	0	0.189557	1.53857	1.00465
AT3TE57395	0.315053	0.379113	6.34659	4.01858
AT4TE49210	0	0.189557	13.0778	8.03716
AT3TE52120	0.787634	0.379113	1.53857	1.4065
AT3TE61120	0.315053	0.379113	15.578	9.6446
AT5TE81030	3.30806	3.41202	1.15392	2.00929
AT5TE41090	0.47258	0.379113	1.15392	1.60743
AT4TE23630	0	0	2.30785	1.4065
AT3TE33980	0.630107	1.3269	4.03874	5.82694
AT4TE28145	2.3629	1.51645	0.192321	0.200929
AT4TE25100	0.47258	0.189557	4.03874	2.61208
AT1TE51530	0	0	1.34625	2.21022
AT4TE15805	0.315053	0	0.961604	0.803716
AT3TE62100	0.315053	0.379113	3.07713	2.00929
AT3TE53745	0	0.56867	1.53857	1.4065
AT5TE50260	1.10269	1.13734	1.92321	1.60743
AT3TE58495	24.8892	32.9828	11.9239	12.8595
AT5TE53830	2.83548	2.46424	4.6157	5.82694
AT5TE76390	1.57527	2.46424	21.5399	13.8641
AT3TE90530	1.73279	1.13734	2.69249	2.61208
AT5TE35680	0.157527	0	3.26945	2.00929
AT5TE39865	1.73279	1.3269	4.03874	5.62601
AT1TE27390	0	0.189557	0.576962	0.803716
AT3TE60620	0	0.189557	0.576962	0.803716
AT3TE70035	0	0.189557	0.576962	0.803716
AT4TE19860	0	0.189557	0.576962	0.803716
AT4TE74265	0	0.189557	0.576962	0.803716
AT5TE33740	0	0.189557	0.576962	0.803716
AT5TE59075	0	0.189557	0.576962	0.803716
AT3TE63245	0.47258	0.189557	0.961604	1.20557
AT3TE01805	0.787634	0.758226	1.15392	1.00465
AT1TE04840	0.315053	0.189557	0	0
AT1TE37050	0.315053	0.189557	0	0
AT1TE51480	0.315053	0.189557	0	0
AT1TE75290	0.315053	0.189557	0	0
AT1TE76735	0.315053	0.189557	0	0
AT2TE03810	0.94516	0.56867	0	0
AT2TE04885	0.315053	0.189557	0	0
AT2TE08195	0.315053	0.189557	0	0
AT2TE19420	0.315053	0.189557	0	0
AT2TE22510	0.315053	0.189557	0	0
AT2TE35160	0.315053	0.189557	0	0
AT3TE16140	0.315053	0.189557	0	0
AT3TE18580	0.315053	0.189557	0	0
AT3TE20840	0.315053	0.189557	0	0
AT3TE40600	0.315053	0.189557	0	0
AT3TE53845	0.630107	0.379113	0	0
AT3TE53965	0.315053	0.189557	0	0
AT3TE56140	0.315053	0.189557	0	0
AT3TE56160	0.315053	0.189557	0	0
AT3TE56465	0.315053	0.189557	0	0
AT3TE56785	0.315053	0.189557	0	0
AT3TE56880	0.315053	0.189557	0	0
AT3TE58395	0.315053	0.189557	0	0
AT3TE61715	0.315053	0.189557	0	0
AT3TE62090	0.315053	0.189557	0	0
AT3TE62190	0.315053	0.189557	0	0
AT3TE63660	0.315053	0.189557	0	0
AT3TE64685	0.315053	0.189557	0	0
AT3TE66450	0.315053	0.189557	0	0
AT4TE06830	0.315053	0.189557	0	0
AT4TE12455	0.630107	0.379113	0	0
AT4TE13075	0.315053	0.189557	0	0
AT4TE15095	0.315053	0.189557	0	0
AT4TE16885	0.315053	0.189557	0	0
AT4TE19325	0.315053	0.189557	0	0
AT4TE39660	0.315053	0.189557	0	0
AT5TE20315	0.315053	0.189557	0	0
AT5TE28390	0.315053	0.189557	0	0
AT5TE40015	0.315053	0.189557	0	0
AT5TE45640	0.315053	0.189557	0	0
AT5TE45815	0.630107	0.379113	0	0
AT5TE50860	0.315053	0.189557	0	0
AT5TE52460	0.315053	0.189557	0	0
AT5TE81910	0.315053	0.189557	0	0
AT5TE61255	1.57527	2.08512	2.88481	3.21487
AT2TE12955	0	0	36.1563	21.7003
AT2TE63580	0.315053	0.379113	1.34625	2.00929
AT3TE56485	0.787634	0.56867	0.192321	0
AT2TE00670	0.157527	0.189557	1.15392	1.80836
AT4TE80960	0.787634	0.758226	1.15392	1.4065
AT3TE86320	0	0	0.961604	1.60743
AT4TE06655	0.630107	0.947783	1.53857	1.4065
AT5TE50215	1.10269	0.947783	0.384642	0.602787
AT5TE69650	2.52043	2.65379	2.30785	2.21022
AT1TE37175	0.157527	0	0.384642	0.401858
AT1TE41285	0.157527	0	0.384642	0.401858
AT1TE48030	0.157527	0	0.384642	0.401858
AT1TE50250	0.157527	0	0.384642	0.401858
AT1TE57330	0.157527	0	0.384642	0.401858
AT1TE68335	0.157527	0	0.384642	0.401858
AT1TE78715	0.315053	0	0.769283	0.803716
AT1TE83920	0.315053	0	0.769283	0.803716
AT2TE01350	0.157527	0	0.384642	0.401858
AT2TE06745	0.157527	0	0.384642	0.401858
AT2TE18570	0.157527	0	0.384642	0.401858
AT2TE22290	0.157527	0	0.384642	0.401858
AT2TE27950	0.157527	0	0.384642	0.401858
AT2TE65220	0.157527	0	0.384642	0.401858
AT3TE45145	0.157527	0	0.384642	0.401858
AT3TE48230	0.157527	0	0.384642	0.401858
AT3TE50650	0.157527	0	0.384642	0.401858
AT3TE51550	0.157527	0	0.384642	0.401858
AT3TE54700	0.157527	0	0.384642	0.401858
AT3TE62975	0.157527	0	0.384642	0.401858
AT3TE65295	0.157527	0	0.384642	0.401858
AT3TE66475	0.157527	0	0.384642	0.401858
AT4TE14000	0.157527	0	0.384642	0.401858
AT4TE15665	0.157527	0	0.384642	0.401858
AT4TE18225	0.157527	0	0.384642	0.401858
AT4TE19100	0.157527	0	0.384642	0.401858
AT4TE20450	0.157527	0	0.384642	0.401858
AT4TE32010	0.157527	0	0.384642	0.401858
AT5TE31870	0.157527	0	0.384642	0.401858
AT5TE41460	0.157527	0	0.384642	0.401858
AT5TE41625	0.157527	0	0.384642	0.401858
AT5TE43090	0.157527	0	0.384642	0.401858
AT5TE46875	0.157527	0	0.384642	0.401858
AT5TE50765	0.157527	0	0.384642	0.401858
AT5TE55670	0.157527	0	0.384642	0.401858
AT5TE56780	0	0.379113	0.961604	1.20557
AT1TE48765	0	0	2.69249	1.60743
AT2TE08055	0	0	1.34625	0.803716
AT3TE47280	0	0.379113	3.84642	2.41115
AT1TE55765	1.26021	0.947783	2.50017	2.00929
AT1TE74220	0.47258	0.56867	0.192321	0
AT2TE44930	0.47258	0.56867	0.192321	0
AT3TE32610	0.47258	0.56867	0.192321	0
AT3TE56580	0.47258	0.56867	0.192321	0
AT3TE58725	0.47258	0.56867	0.192321	0
AT5TE66770	0.47258	0.56867	0.192321	0
AT3TE49500	0	0	13.8471	8.23809
AT5TE94625	2.04785	1.70601	0.192321	0.803716
AT1TE76110	2.52043	2.84335	1.73089	1.20557
AT3TE41165	0.630107	0.379113	1.15392	1.00465
AT5TE42010	0.630107	0.379113	1.15392	1.00465
AT5TE40385	0	0.189557	52.3113	31.144
AT5TE37665	2.52043	3.79113	13.0778	19.6911
AT2TE37050	0.157527	0.56867	2.30785	1.60743
AT2TE58010	3.62311	4.54936	2.30785	2.21022
AT3TE64915	0	0.56867	1.73089	1.4065
AT1TE23350	0	0	104.623	62.0871
AT5TE30400	0.157527	0	0.769283	1.20557
AT4TE15365	0.47258	0.56867	0.961604	0.803716
AT5TE25085	0.630107	0.56867	3.46177	5.42509
AT4TE82985	0.47258	0.379113	1.73089	1.20557
AT2TE19555	0.315053	0.189557	1.15392	0.803716
AT4TE19055	0	0.189557	6.34659	10.6492
AT2TE23855	0.315053	0.758226	2.88481	2.00929
AT2TE58955	0.94516	0.758226	1.34625	1.60743
AT3TE48365	0.94516	0.758226	1.34625	1.60743
AT3TE53860	0.787634	0.56867	0	0.200929
AT3TE56030	0.787634	0.56867	0	0.200929
AT4TE19395	0.787634	0.56867	0	0.200929
AT5TE50170	0.787634	0.947783	1.73089	1.4065
AT3TE55355	0.157527	0.189557	1.92321	1.20557
AT2TE03580	0	0.379113	1.34625	1.00465
AT3TE08235	0.630107	0.56867	2.30785	1.60743
AT2TE60275	1.26021	0.56867	2.30785	2.21022
AT5TE05485	0.94516	1.89557	3.6541	3.21487
AT3TE51160	0.315053	0.947783	1.92321	1.80836
AT3TE53185	1.57527	1.3269	4.42338	3.21487
AT1TE39040	0.157527	0.379113	0.769283	1.00465
AT2TE20075	0.94516	1.13734	1.53857	1.80836
AT4TE06320	0.94516	1.13734	1.53857	1.80836
AT3TE57445	0.157527	0.56867	1.53857	1.20557
AT1TE56260	0.47258	3.22246	101.738	60.2787
AT5TE38410	1.26021	1.13734	2.50017	3.41579
AT3TE45815	4.09569	7.01359	0	0
AT5TE12955	1.41774	1.70601	0.384642	0.803716
AT2TE16555	0.315053	0.379113	0.769283	0.602787
AT3TE23095	0.315053	0.379113	0.769283	0.602787
AT5TE29800	0.315053	0.379113	0.769283	0.602787
AT5TE74470	0.315053	0.379113	0.769283	0.602787
AT4TE16750	0	0	18.2705	10.6492
AT3TE48205	3.78064	3.98069	2.88481	2.21022
AT2TE18415	0.157527	0.947783	2.11553	2.00929
AT5TE81425	0.315053	0.758226	1.73089	2.41115
AT2TE18710	0.787634	0.379113	1.73089	1.4065
AT5TE44235	0.787634	0.379113	1.73089	1.4065
AT1TE22850	1.10269	1.3269	0.769283	0.803716
AT5TE65540	2.20537	2.65379	1.53857	1.60743
AT5TE37495	7.24623	10.2361	14.2317	15.4715
AT1TE74570	0.47258	0.56867	0	0.200929
AT2TE20445	0.47258	0.56867	0	0.200929
AT3TE21735	0.47258	0.56867	0	0.200929
AT3TE56585	0.47258	0.56867	0	0.200929
AT3TE58410	0.47258	0.56867	0	0.200929
AT3TE63920	0.47258	0.56867	0	0.200929
AT4TE26970	0.47258	0.56867	0	0.200929
AT3TE72635	3.93817	2.65379	0.961604	0.602787
AT1TE03785	0.630107	0.379113	0.961604	1.00465
AT5TE43520	0.315053	0.758226	1.34625	1.4065
AT5TE56435	0	0.189557	0.769283	1.20557
AT3TE65630	0.315053	0.56867	6.34659	10.6492
AT3TE55915	0.630107	0.947783	0.192321	0
AT3TE62010	0.630107	0.947783	0.192321	0.200929
AT1TE53660	0.630107	0.56867	2.69249	1.80836
AT3TE48840	0.315053	0.379113	0.961604	1.4065
AT3TE50025	0.157527	0.189557	0.769283	1.20557
AT5TE52585	0.157527	0.189557	0.769283	1.20557
AT5TE45725	5.19838	4.73891	0.961604	2.61208
AT1TE46330	0	0	0.576962	1.00465
AT1TE47365	0	0	0.576962	1.00465
AT1TE63135	0	0	0.576962	1.00465
AT2TE60325	0	0	0.576962	1.00465
AT3TE47350	0	0	0.576962	1.00465
AT3TE59980	0	0	0.576962	1.00465
AT4TE79310	0	0	0.576962	1.00465
AT5TE38250	0	0	0.576962	1.00465
AT1TE78765	0.157527	0.189557	4.42338	2.61208
AT3TE91870	0.157527	0.379113	0.961604	1.4065
AT5TE36975	1.26021	0.947783	1.92321	2.41115
AT3TE58455	0.630107	0.947783	0	0.200929
AT5TE45735	0.630107	0.947783	0	0.200929
AT4TE24585	0.315053	0.758226	1.34625	1.60743
AT1TE47780	1.10269	1.51645	0.576962	0.401858
AT3TE62375	0.315053	0.56867	0.961604	1.20557
AT2TE39110	0.630107	0.758226	1.92321	1.4065
AT3TE51910	0.47258	0.379113	0.769283	1.00465
AT4TE54430	0.157527	0.189557	2.69249	1.60743
AT5TE95125	1.26021	1.89557	2.69249	2.81301
AT3TE54865	0.94516	0.758226	1.34625	1.20557
AT1TE50305	28.6699	46.6309	4.80802	5.42509
AT4TE54700	2.20537	3.79113	13.2701	20.8966
AT4TE53965	2.20537	2.65379	3.26945	3.21487
AT3TE45555	0.315053	0	1.53857	1.00465
AT3TE53060	0.315053	0	1.53857	1.00465
AT1TE03930	0.157527	0	0.961604	0.602787
AT2TE20255	0.315053	0	1.92321	1.20557
AT2TE35135	0.157527	0	0.961604	0.602787
AT2TE38890	0.157527	0	0.961604	0.602787
AT3TE49445	0.157527	0	0.961604	0.602787
AT5TE34270	0.157527	0	0.961604	0.602787
AT5TE47750	0.157527	0	0.961604	0.602787
AT3TE37060	1.10269	2.46424	4.23106	4.21951
AT2TE06955	1.10269	1.3269	1.73089	1.60743
AT1TE30000	0.157527	0.189557	0.576962	0.401858
AT1TE43510	0.157527	0.189557	0.576962	0.401858
AT1TE53560	0.157527	0.189557	0.576962	0.401858
AT1TE56480	0.157527	0.189557	0.576962	0.401858
AT1TE59180	0.315053	0.379113	1.15392	0.803716
AT2TE12425	0.157527	0.189557	0.576962	0.401858
AT3TE45355	0.157527	0.189557	0.576962	0.401858
AT3TE53045	0.315053	0.379113	1.15392	0.803716
AT3TE57345	0.157527	0.189557	0.576962	0.401858
AT3TE63040	0.157527	0.189557	0.576962	0.401858
AT3TE80165	0.157527	0.189557	0.576962	0.401858
AT4TE09420	0.157527	0.189557	0.576962	0.401858
AT4TE18215	0.157527	0.189557	0.576962	0.401858
AT4TE19450	0.157527	0.189557	0.576962	0.401858
AT4TE57390	0.157527	0.189557	0.576962	0.401858
AT5TE22130	0.157527	0.189557	0.576962	0.401858
AT5TE27650	0.157527	0.189557	0.576962	0.401858
AT5TE48220	0.157527	0.189557	0.576962	0.401858
AT5TE49235	0.315053	0.379113	1.15392	0.803716
AT5TE49245	0.157527	0.189557	0.576962	0.401858
AT3TE80920	4.56827	3.79113	0.576962	2.00929
AT3TE27630	0.47258	0.758226	1.34625	1.80836
AT4TE48910	3.30806	5.30758	0.769283	0.803716
AT1TE46805	0.315053	0.189557	17.1166	9.6446
AT3TE39540	1.41774	0.947783	2.30785	2.00929
AT5TE76750	0.94516	1.13734	3.84642	2.61208
AT1TE55590	0.315053	0	3.07713	1.80836
AT2TE23255	1.10269	1.3269	0.192321	0.602787
AT5TE52230	0.787634	0.189557	1.73089	2.41115
AT1TE30555	0.157527	0	0.576962	0.401858
AT1TE41295	0.315053	0	1.15392	0.803716
AT1TE44175	0.157527	0	0.576962	0.401858
AT1TE48025	0.157527	0	0.576962	0.401858
AT1TE52200	0.787634	0	2.88481	2.00929
AT1TE56140	0.157527	0	0.576962	0.401858
AT1TE64445	0.157527	0	0.576962	0.401858
AT1TE81810	0.157527	0	0.576962	0.401858
AT2TE11340	0.157527	0	0.576962	0.401858
AT2TE11805	0.157527	0	0.576962	0.401858
AT2TE12710	0.157527	0	0.576962	0.401858
AT2TE16805	0.157527	0	0.576962	0.401858
AT2TE20050	0.157527	0	0.576962	0.401858
AT3TE44235	0.157527	0	0.576962	0.401858
AT3TE44490	0.157527	0	0.576962	0.401858
AT4TE03815	0.157527	0	0.576962	0.401858
AT4TE18270	0.157527	0	0.576962	0.401858
AT4TE19715	0.157527	0	0.576962	0.401858
AT4TE27485	0.157527	0	0.576962	0.401858
AT5TE17735	0.157527	0	0.576962	0.401858
AT5TE25950	0.157527	0	0.576962	0.401858
AT5TE33335	0.157527	0	0.576962	0.401858
AT5TE33990	0.157527	0	0.576962	0.401858
AT5TE41895	0.157527	0	0.576962	0.401858
AT5TE46935	0.157527	0	0.576962	0.401858
AT5TE53895	0.157527	0	0.576962	0.401858
AT2TE09430	0.630107	0.189557	1.53857	1.20557
AT2TE17875	0.630107	0.189557	1.53857	1.20557
AT1TE34300	0.315053	0.56867	0	0
AT1TE54100	0.315053	0.56867	0	0
AT2TE01550	0.315053	0.56867	0	0
AT2TE33105	0.315053	0.56867	0	0
AT3TE15085	0.630107	1.13734	0	0
AT3TE56090	0.315053	0.56867	0	0
AT3TE57035	0.315053	0.56867	0	0
AT3TE59730	0.315053	0.56867	0	0
AT2TE13470	0	0	13.0778	7.23345
AT5TE07950	0.315053	0.189557	2.69249	1.60743
AT1TE46485	0.630107	0.189557	1.15392	1.20557
AT1TE78720	0.630107	0.189557	1.15392	1.20557
AT1TE59755	2.20537	2.08512	3.07713	3.81765
AT1TE35855	0.157527	0.379113	1.53857	1.00465
AT4TE73585	2.52043	4.17024	0	0.602787
AT5TE49335	0.94516	2.27468	3.84642	4.01858
AT4TE09315	2.3629	2.08512	5.00034	7.23345
AT4TE02400	0.47258	0.758226	1.53857	1.20557
AT2TE25260	1.57527	1.3269	2.88481	4.01858
AT3TE54780	0.315053	0.379113	1.53857	1.00465
AT2TE14290	2.83548	4.73891	0.384642	0.602787
AT1TE42630	2.67795	2.84335	1.34625	0.200929
AT2TE09540	1.26021	0.947783	0.576962	0.401858
AT5TE45800	1.26021	0.947783	0.576962	0.401858
AT1TE55715	0.157527	0.379113	1.15392	0.803716
AT4TE02920	0.157527	0.379113	1.15392	0.803716
AT5TE47400	0.157527	0.379113	1.15392	0.803716
AT5TE49915	0.157527	0	2.11553	1.20557
AT3TE49275	0.787634	0.947783	0.576962	0.602787
AT5TE37165	0.787634	0.947783	0.576962	0.602787
AT5TE45415	0.787634	0.947783	0.576962	0.602787
AT3TE60295	0.47258	0.56867	6.53891	3.81765
AT2TE51750	0	0	4.03874	2.21022
AT4TE39305	0	0.189557	1.34625	0.803716
AT2TE22920	0.47258	0.189557	0.961604	0.803716
AT5TE69245	0	0.379113	3.07713	1.80836
AT5TE31460	0	0.379113	0.961604	1.4065
AT3TE55360	0.315053	0.56867	3.6541	2.21022
AT5TE18530	1.26021	0.758226	0.192321	0
AT5TE28225	1.26021	2.65379	4.6157	4.21951
AT1TE19815	0	0	17.6935	9.6446
AT4TE13035	0.157527	0	2.50017	1.4065
AT1TE46825	0	0.189557	0.961604	0.602787
AT2TE73030	0	0.189557	0.961604	0.602787
AT3TE44245	0	0.189557	0.961604	0.602787
AT5TE25585	0	0.189557	0.961604	0.602787
AT3TE74480	3.46559	2.65379	1.73089	1.60743
AT1TE23080	0.630107	0	1.53857	2.21022
AT1TE33920	0.47258	0.379113	0.576962	0.602787
AT2TE28200	0.47258	0.379113	0.576962	0.602787
AT1TE53000	0.315053	0.189557	0.576962	0.803716
AT3TE87270	0.315053	0.189557	0.576962	0.803716
AT5TE52330	0.315053	0.189557	0.576962	0.803716
AT5TE11315	134.528	217.232	30.3867	39.9849
AT2TE17625	0.315053	0.379113	1.92321	1.20557
AT3TE46295	0.157527	0.189557	0.961604	0.602787
AT3TE61295	0.157527	0.189557	0.961604	0.602787
AT4TE14130	0.157527	0.189557	0.961604	0.602787
AT4TE08435	0.157527	0	90.9677	49.4286
AT1TE15445	0	0.379113	0.961604	0.803716
AT4TE12760	0.94516	1.3269	0	0.401858
AT1TE54400	0.315053	0.947783	1.73089	2.21022
AT4TE03790	0	0.189557	2.11553	1.20557
AT1TE54780	24.1016	26.5379	5.76962	14.4669
AT5TE36230	1.10269	2.27468	9.80836	6.2288
AT4TE73405	0.630107	0.56867	0.961604	0.803716
AT2TE13440	0.630107	0.379113	2.50017	1.60743
AT5TE61545	0.47258	0.379113	0.961604	1.4065
AT5TE36470	1.41774	0.947783	27.6942	15.4715
AT1TE27295	1.26021	2.08512	3.46177	3.01394
AT4TE17760	0.94516	1.13734	1.34625	1.4065
AT1TE45035	2.3629	4.17024	0.384642	0
AT4TE76870	1.26021	1.3269	0.769283	1.00465
AT1TE43605	0.157527	0.189557	1.34625	0.803716
AT1TE45855	0.157527	0.189557	1.34625	0.803716
AT1TE69565	0.157527	0.189557	1.34625	0.803716
AT5TE37215	1.26021	1.13734	0.961604	1.00465
AT1TE39515	0.630107	0.379113	1.73089	1.20557
AT2TE59000	0.630107	0.379113	1.34625	2.00929
AT2TE07145	0.630107	0.189557	2.50017	1.60743
AT5TE74770	4.56827	3.03291	6.53891	6.2288
AT1TE43010	0.630107	0.56867	1.73089	1.20557
AT1TE43865	1.26021	0.947783	0.576962	0.602787
AT4TE27045	1.10269	0.758226	0.384642	0.200929
AT5TE62730	3.30806	2.27468	1.15392	0.602787
AT3TE69725	0.157527	0.758226	1.73089	1.4065
AT1TE61210	0.787634	1.13734	0.384642	0.401858
AT4TE24985	0.315053	0.758226	1.34625	1.80836
AT4TE48055	6.30107	5.11803	1.53857	3.21487
AT4TE25010	0.787634	0.947783	0.384642	0
AT1TE56425	1.26021	1.51645	3.26945	2.41115
AT1TE50280	29.4575	50.422	3.07713	7.43438
AT3TE13000	0.630107	0.56867	1.34625	2.00929
AT2TE13330	0.47258	0.189557	0.961604	1.4065
AT5TE49955	0.157527	0.189557	3.6541	2.00929
AT4TE22115	4.56827	3.60157	0.576962	2.00929
AT1TE46635	0.630107	0.56867	3.6541	2.21022
AT2TE38880	0	0	22.8862	12.0557
AT1TE36715	0.47258	0.189557	1.15392	1.80836
AT4TE10980	0.315053	1.13734	2.11553	2.00929
AT4TE14555	0.47258	0	1.34625	1.00465
AT5TE38935	0	0.758226	2.69249	1.80836
AT5TE65460	3.30806	3.98069	2.30785	2.61208
AT4TE13810	0.787634	0.379113	1.34625	1.20557
AT3TE55475	2.52043	4.54936	13.6548	22.5041
AT3TE48910	0.47258	0.189557	0.769283	0.803716
AT3TE36300	1.57527	1.13734	0.192321	0.602787
AT3TE52240	2.3629	1.70601	0.961604	1.00465
AT3TE48080	2.04785	1.3269	0.576962	0.200929
AT3TE76015	0.787634	0.758226	0.576962	0.401858
AT5TE63560	0.787634	0.758226	0.576962	0.401858
AT3TE47975	5.51343	4.17024	0.961604	2.41115
AT2TE35880	0.787634	0.947783	0.576962	0.401858
AT1TE01155	0	0	0.384642	0.200929
AT1TE05225	0	0	0.769283	0.401858
AT1TE20030	0	0	0.384642	0.200929
AT1TE21570	0	0	0.384642	0.200929
AT1TE30820	0	0	0.384642	0.200929
AT1TE33045	0	0	0.384642	0.200929
AT1TE33210	0	0	0.384642	0.200929
AT1TE35645	0	0	0.384642	0.200929
AT1TE36820	0	0	0.384642	0.200929
AT1TE39030	0	0	0.384642	0.200929
AT1TE39560	0	0	0.384642	0.200929
AT1TE43295	0	0	0.769283	0.401858
AT1TE43505	0	0	0.384642	0.200929
AT1TE43725	0	0	0.384642	0.200929
AT1TE43730	0	0	0.384642	0.200929
AT1TE44985	0	0	0.384642	0.200929
AT1TE45110	0	0	0.384642	0.200929
AT1TE45975	0	0	0.384642	0.200929
AT1TE47340	0	0	0.384642	0.200929
AT1TE47455	0	0	0.384642	0.200929
AT1TE49525	0	0	0.769283	0.401858
AT1TE51200	0	0	0.384642	0.200929
AT1TE51420	0	0	0.384642	0.200929
AT1TE51575	0	0	0.384642	0.200929
AT1TE51910	0	0	0.384642	0.200929
AT1TE53170	0	0	0.384642	0.200929
AT1TE54580	0	0	0.384642	0.200929
AT1TE55155	0	0	0.769283	0.401858
AT1TE57460	0	0	0.384642	0.200929
AT1TE60545	0	0	0.384642	0.200929
AT1TE60640	0	0	0.384642	0.200929
AT1TE60970	0	0	0.769283	0.401858
AT1TE61480	0	0	0.384642	0.200929
AT1TE63610	0	0	0.384642	0.200929
AT1TE68670	0	0	0.384642	0.200929
AT1TE70640	0	0	0.384642	0.200929
AT1TE71305	0	0	0.384642	0.200929
AT1TE72415	0	0	0.384642	0.200929
AT1TE74370	0	0	0.384642	0.200929
AT1TE78490	0	0	0.384642	0.200929
AT1TE79290	0	0	0.384642	0.200929
AT1TE86120	0	0	1.15392	0.602787
AT1TE87635	0	0	0.384642	0.200929
AT1TE95295	0	0	0.384642	0.200929
AT2TE01150	0	0	0.384642	0.200929
AT2TE06165	0	0	0.384642	0.200929
AT2TE06785	0	0	0.384642	0.200929
AT2TE07980	0	0	0.384642	0.200929
AT2TE08255	0	0	0.384642	0.200929
AT2TE08300	0	0	0.384642	0.200929
AT2TE08735	0	0	0.384642	0.200929
AT2TE08890	0	0	0.384642	0.200929
AT2TE09600	0	0	0.384642	0.200929
AT2TE10295	0	0	0.384642	0.200929
AT2TE11275	0	0	0.384642	0.200929
AT2TE11410	0	0	0.769283	0.401858
AT2TE11700	0	0	0.769283	0.401858
AT2TE16225	0	0	0.384642	0.200929
AT2TE16710	0	0	1.53857	0.803716
AT2TE17730	0	0	0.384642	0.200929
AT2TE18140	0	0	0.384642	0.200929
AT2TE18935	0	0	0.769283	0.401858
AT2TE19115	0	0	0.384642	0.200929
AT2TE21620	0	0	0.384642	0.200929
AT2TE22230	0	0	0.384642	0.200929
AT2TE24035	0	0	3.07713	1.60743
AT2TE26295	0	0	0.384642	0.200929
AT2TE27140	0	0	0.384642	0.200929
AT2TE29755	0	0	0.384642	0.200929
AT2TE29890	0	0	0.384642	0.200929
AT2TE30490	0	0	0.384642	0.200929
AT2TE30540	0	0	0.384642	0.200929
AT2TE31000	0	0	0.384642	0.200929
AT2TE35750	0	0	1.92321	1.00465
AT2TE39825	0	0	0.384642	0.200929
AT2TE40265	0	0	0.384642	0.200929
AT2TE42170	0	0	1.15392	0.602787
AT2TE43725	0	0	0.384642	0.200929
AT2TE45930	0	0	0.384642	0.200929
AT2TE46450	0	0	0.384642	0.200929
AT2TE57485	0	0	0.384642	0.200929
AT2TE67460	0	0	0.384642	0.200929
AT2TE70870	0	0	0.384642	0.200929
AT2TE89320	0	0	0.384642	0.200929
AT3TE00780	0	0	0.384642	0.200929
AT3TE05640	0	0	0.384642	0.200929
AT3TE11705	0	0	0.384642	0.200929
AT3TE15495	0	0	0.384642	0.200929
AT3TE26475	0	0	0.384642	0.200929
AT3TE30920	0	0	0.384642	0.200929
AT3TE32235	0	0	0.384642	0.200929
AT3TE33160	0	0	0.384642	0.200929
AT3TE34840	0	0	0.384642	0.200929
AT3TE37035	0	0	0.384642	0.200929
AT3TE37075	0	0	0.384642	0.200929
[truncated: 13,818 more rows]

## Sheet: Supplementary Table 5
Supplementary Table 5. vsiRNA-targeted genes identified by PARE sequencing.
Gene ID	cDNA target	Gene acronym	Cleavage position	Viral siRNA	Accumulation in AGO1 IP	Accumulation in AGO2 IP	Accumulation in AGO5 IP	Accumulation in AGO7 IP	Percentage of PARE reads in bioreplicate 1	Percentage of PARE reads in bioreplicate 2	Fold change in RNA seq (CMV/Mock)
AT1G18400	AT1G18400.1	BEE1	13	TTTTCTTTCTAGTATCTTT	0.377398	1.14153	0.840794	0.847302	100	100	0.335738
AT1G18745	AT1G18745.1		270	TCTTCATTTCATACATCAA	2.645	0	0.980926	0.293742	29.7619	19.5489	1.61941
AT1G21420	AT1G21420.1		43	CCCGCGTCGCAGGATTTGG	1.96447	1.61514	1.96185	0	50	57.1429	1
AT1G21800	AT1G21800.1		43	CCCGCGTCGCAGGATTTGG	1.96447	1.61514	1.96185	0	33.3333	33.3333	1
AT1G56850	AT1G56850.1		51	TCCGCGGACATAACGTACA	0.564491	0.746852	0.797465	0.293742	0	50	1
AT1G56910	AT1G56910.1		51	TCCGCGGACATAACGTACA	0.564491	0.746852	0.797465	0.293742	0	0	1
AT1G58180	AT1G58180.4	BCA6	1155	ATGTTCTTTTATTTCCAGC	0	0.637554	0	0.587484	28.5714	5	1.29895
AT1G60840	AT1G60840.1		35	TGTGAACGTGGCGGAGTTA	3.21591	0.847034	3.34151	0	30	66.6667	1.22078
AT1G70430	AT1G70430.1		2068	TGTGTTTTCTCTTTTGTGT	0.759615	0.373426	2.22045	1.17497	100	100	0.375783
AT1G77040	AT1G77040.1		43	CCCGCGTCGCAGGATTTGG	1.96447	1.61514	1.96185	0	75	16.6667	0.841852
AT1G77560	AT1G77560.1		43	CCCGCGTCGCAGGATTTGG	1.96447	1.61514	1.96185	0	40	50	1
AT2G01010	AT2G01010.1		259	TCTGTCGGTTATAATGAAC	2.1596	0.318777	4.52619	0.293742	4.21941	3.25733	1.25804
AT2G01020	AT2G01020.1		50	TTTTCGATACGTACTTTAC	3.79647	0.713458	5.04476	0.293742	25.974	22.3199	0.841852
AT2G01021	AT2G01021.1		31	CGGAGCAGATTGCCTTTTC	0	0	0.140132	0.146871	66.6667	71.4286	1
AT2G10250	AT2G10250.1		4884	TTTCTCTTTTGTGTCGTAG	6.81244	3.21056	13.6781	3.5249	100	95.6522
AT2G23880	AT2G23880.1		3162	TTTTATCTTTTGGGTACAG	0	0.356729	0.6465	0.734355	100	100
AT2G25900	AT2G25900.1	ATCTH, ATTZF1	140	TTTTCTTTCTAGTATCTTT	0.377398	1.14153	0.840794	0.847302	95	95.2381	0.635288
AT2G31141	AT2G31141.2		435	GGTGCTTTCTGAAACCTCC	0	0	0	0	50	44.4444	0.807847
AT2G34420	AT2G34420.1	LHB1B2, LHCB1.5	478	TTAGTTCAATCCATTTGTG	0.567703	0.60416	0.280265	0.881226	1.96078	3.07692	0.714138
AT2G34430	AT2G34430.1	LHB1B1, LHCB1.4	488	TTAGTTCAATCCATTTGTG	0.567703	0.60416	0.280265	0.881226	5.47945	2.83019	0.461634
AT2G39730	AT2G39730.3	RCA	1851	GTGAGTCTGTACATAATAC	0.659643	0.247431	3.01792	1.8754	5.26316	23.0769	0.56872
AT2G40004	AT2G40004.1		16	TTTCTCTTTTGTGTCGTAG	6.81244	3.21056	13.6781	3.5249	100	100	1
AT2G47275	AT2G47275.1	MIR403	103	TGGAGTCCAAGCCAACAAC	0.986252	0.159389	4.21411	3.63785	100	100	1
AT3G06105	AT3G06105.1		35	TGTGAACGTGGCGGAGTTA	3.21591	0.847034	3.34151	0	80	60	1
AT3G12050	AT3G12050.2		12	TTTTATCTTTTGGGTACAG	0	0.356729	0.6465	0.734355	100	100	1.00983
AT3G13438	AT3G13438.1	SADHU7-1	1076	TCTTTTCTTTGTAATTCCTAT	0.375792	13.6346	0.409565	0.146871	100	96.1538
AT3G15353	AT3G15353.2	MT3	366	CAGGGTCATGCCGCCATGT	1.63786	1.03982	2.32809	1.14104	50	37.5	0.869073
AT3G24615	AT3G24615.1		69	GTAACGAATGGGCGGAAGG	0.608854	0.423517	2.83446	0.570522	100	100	1
AT3G30300	AT3G30300.1		16	TTTTCTCTTTTGTGTCGTA	1.13701	0.85615	0.840794	0.440613	100	100	0.618658
AT3G41768	AT3G41768.1		259	TCTGTCGGTTATAATGAAC	2.1596	0.318777	4.52619	0.293742	5.03597	2.60586	1.41942
AT3G41979	AT3G41979.1		50	TTTTCGATACGTACTTTAC	3.79647	0.713458	5.04476	0.293742	22.4556	25.0377	1
AT3G43575	AT3G43575.1		4247	TTTTATCTTTTGGGTACAG	0	0.356729	0.6465	0.734355	100	100
AT3G48745	AT3G48745.1		43	CCCGCGTCGCAGGATTTGG	1.96447	1.61514	1.96185	0	0	100	1
AT3G53990	AT3G53990.2		669	TCTTTTGTGTCGTAGAATT	3.62483	2.47129	11.0264	8.13996	100	100	0.581279
AT3G57765	AT3G57765.1	U2.3	515	AAAAATGTATGATATGTGG	0.469338	2.74453	1.12106	0.587484	23.5294	18.1818	0.797637
AT3G58780	AT3G58780.3	SHP1	569	TCTTTTCTTTCTAGTATCT	0.469338	0.142692	3.64344	0	100	100	1
AT3G62475	AT3G62475.1		1385	TTTTCTCTTTTGTGTCGTA	1.13701	0.85615	0.840794	0.440613	100	100
AT4G13420	AT4G13420.1	HAK5, ATHAK5	47	TTTCTCTTTTGTGTCGTAG	6.81244	3.21056	13.6781	3.5249	100	100	1
AT4G21210	AT4G21210.2	ATRP1, RP1	28	TTTTCTTTGTAATTCCTAT	0.282245	0	0.280265	0.146871	75	100	0.492425
AT4G23387	AT4G23387.1	MIR845A	13	ACAGAATCGACGGGAACGA	0.377398	2.24511	5.99319	1.72853	43.75	28	1
AT4G36195	AT4G36195.3		89	TTTTCTCTTTTGTGTCGTA	1.13701	0.85615	0.840794	0.440613	100	100	1.25276
AT4G38932	AT4G38932.1		742	TTTATTCTGTCGGTTATAAT	1.5112	0.642112	0.980926	0.881226	100	100	0.924407
AT5G09585	AT5G09585.1	U2.5	458	AAAAATGTATGATATGTGG	0.469338	2.74453	1.12106	0.587484	47.0588	34.6154	1.09561
AT5G23665	AT5G23665.1		43	CCCGCGTCGCAGGATTTGG	1.96447	1.61514	1.96185	0	50	71.4286	1
AT5G24915	AT5G24915.1		5866	TTTTATCTTTTGGGTACAG	0	0.356729	0.6465	0.734355	88.2353	97.0588
AT5G25360	AT5G25360.2		14	TGTTTTGATTTTAATGCTT	0	0	0.280265	0.146871	80	100	0.630225
AT5G38420	AT5G38420.1		692	TCCTCAGCGGCTACGTCTG	2.58457	2.39539	14.5067	3.50794	50	41.1765	0.445238
AT5G42620	AT5G42620.2		71	TCTTTTCTTTCTAGTATCT	0.469338	0.142692	3.64344	0	100	100	0.730714
AT5G43603	AT5G43603.1	MIR166F, MIR166	71	CCTCGTTCAACATCAATGA	0.802372	0.675506	3.01792	1.46871	100	100	1
AT5G47730	AT5G47730.2		400	TTTTATCTTTTGGGTACAG	0	0.356729	0.6465	0.734355	99.4536	100	2.20653
AT5G50805	AT5G50805.1		43	CCCGCGTCGCAGGATTTGG	1.96447	1.61514	1.96185	0	20	33.3333	1
AT5G58495	AT5G58495.1		37	CCAGCAGATTTACAAATCT	0	0.142692	0	0	87.5	100	1
AT5G60390	AT5G60390.3		1498	CACGGAATATGATAAGAAG	0.892706	1.27967	6.68234	5.98779	0	50	1.23594
ATCG00020	ATCG00020.1	PSBA	712	ACCCGAGTCTGAGGCCTCT	2.01526	2.14796	7.78104	2.60975	7.69231	11.7647	0.520487
ATCG00480	ATCG00480.1	ATPB, PB	1420	TATGATAAGAAGCTTGTTT	2.97482	0.637554	1.09939	0.587484	22	20.8333	0.541045
ATCG00880	ATCG00880.1	TRNL.2	50	CCACGTTACTTTGGTAAGA	0	0.176086	0	0	40	66.6667	1
ATCG00920	ATCG00920.1	RRN16S.1	662	CTTTGGTGTCTTTCCAACC	0.187093	0	0	0	51.8519	35.6164	0.841852
ATCG01210	ATCG01210.1	RRN16S.2	662	CTTTGGTGTCTTTCCAACC	0.187093	0	0	0	47.0588	50	1
ATCG01260	ATCG01260.1	TRNL.4	50	CCACGTTACTTTGGTAAGA	0	0.176086	0	0	62.5	60	1
ATMG00020	ATMG00020.1	RRN26	2243	AGTACTTCATGTTGACATC	1.2701	1.35101	4.10648	2.79055	12.9534	10.2222	0.982541

## Sheet: Supplementary Table 6
Supplementary Table 6. Primers used in this study.
RT-qPCR	Primer
Ubiquitin10	Forward	AAGCAGTTGGAGGATGGCAGAAC
Ubiquitin10	Reverse	CGGAGCCTGAGAACAAGATGAAGG
AT4G21210.2	Forward	TCCGACTTGGCCAGTGATTGAAG
AT4G21210.2	Reverse	ATGCGAGGCATTGCTCTATTGC
AT4G36195.3	Forward	CCCATGGTCATTGGAGGTGATTCC
AT4G36195.3	Reverse	CCTCACTTTGTTCACTGCATCAGG
eGFP	Forward	GAAGAACGGCATCAAGGTGAAC
eGFP	Reverse	GGGTGCTCAGGTAGTGGTTGTC
Cloning
AT4G21210	Forward	CACCAAAAAGAATTAAAAAAAAAA
AT4G21210	Reverse	TTTTTCTTAATTTTTTTTT
AT4G21210 mutated target site	Forward	CACCAAAAAGAATTAAAAAACCCC
AT4G21210 mutated target site	Reverse	GGGGTTTTTTAATTCTTTTT
AT4G36195	Forward	CACCTTCTACGACGACAAAAAAAAA
AT4G36195	Reverse	AAGATGCTGCTGTTTTTTTTT
AT4G36195 mutated target site	Forward	CACCTTCTACGACGACAAAAACCCC
AT4G36195 mutated target site	Reverse	GGGGTTTTTGTCGTCGTAGAA
2b	Forward	CACCATGGAATTGAACGCAGGCGCA
2b	Reverse	AAACGCACCTTCCGCCCAT
Northern blot
CMV RNA 1 T7/T3 probe	Forward	TAATACGACTCACTATAGGCGTTATCCACGCTGGTATT
CMV RNA 1 T7/T3 probe	Reverse	AATTAACCCTCACTAAAGCGTCAGTGCAACGAGACAAT
CMV RNA 2 T7/T3 probe	Forward	TAATACGACTCACTATAGTGGTACCCGTGAAGTGTCAA
CMV RNA 2 T7/T3 probe	Reverse	AATTAACCCTCACTAAAGTCTCTCGCTGGGACTTTTGT
CMV RNA 3 T7/T3 probe	Forward	TAATACGACTCACTATAGGCACATTTGAGTCGTGCTGT
CMV RNA 3 T7/T3 probe	Reverse	AATTAACCCTCACTAAAGACAGAGATCGGAGGGAGGAT
U6 detection	Reverse complement	TCATCCTTGCGCAGGGGCCA
miRNA 168	Reverse complement	TTCCCGACCTGCACCAAGCGA
